# Supplementary material for: TILLCANN: a TILLING platform in Cannabis sativa for mutation discovery and crop improvement
Source: Mol Hortic. 2025 Oct 13;5:54. doi: 10.1186/s43897-025-00176-w (PMC12516893; doi:10.1186/s43897-025-00176-w)
Supplement: Supplementary file 2 — Supplementary Material 2. [file 43897_2025_176_MOESM2_ESM.xlsx]

## Sheet: Table S1
Table S1. M2 families harvested for each EMS concentration during the two mutagenesis experiments (II-2022 and I-2023).
Concentration (mM)	II-2022	I-2023	Total
150	170	NA	170
200	319	461	780
250	269	414	683
Total	758	875	1633
NA: Not applied

## Sheet: Table S2
Table S2. Summary of mapping statistics for six whole genome re-sequencing (WGRS) and 24 amplicon-seq libraries (mean ± standard deviation).
Libraries	WGRS	Amplicon-seq
Total reads	357,362,245 ± 7,511,930	888,094 ± 137,458
Mapping efficiency (%)	89.8 ± 1.4	94.3 ± 1.2
Properly paired reads (%)	85.8 ± 0.9	90.8 ± 1.5
Reads with mate mapped to	3.5 ± 0.4a	0.7 ± 0.2b
other chromosomea/ ampliconb (%)

## Sheet: Table S3
Table S3: List of canonical EMS-derived mutations scored in six mutants analyzed through whole-genome re-sequencing
CHROM	POS	REF	ALT	SnpEff annotation	F1 male	F1 female	200mM-103	200mM-219	200mM-227	250mM-231	250mM-247	250mM-57	line_with_mutant
Cs10.Chr01	20721	G	A	Intergenic	0/0	0/0	0/0	0/0	0/1	0/0	0/0	0/0	200mM-227
Cs10.Chr01	95337	C	T	Intergenic	0/0	0/0	0/0	0/0	0/1	0/0	0/0	0/0	200mM-227
Cs10.Chr01	133467	G	A	Synonymous	0/0	0/0	0/0	0/0	0/1	0/0	0/0	0/0	200mM-227
Cs10.Chr01	183428	G	A	Intergenic	0/0	0/0	0/0	0/0	0/0	0/1	0/0	0/0	250mM-231
Cs10.Chr01	202367	G	A	Upstream_variant	0/0	0/0	0/1	0/0	0/0	0/0	0/0	0/0	200mM-103
Cs10.Chr01	313619	G	A	Intergenic	0/0	0/0	0/0	0/0	0/1	0/0	0/0	0/0	200mM-227
Cs10.Chr01	325368	G	A	Synonymous	0/0	0/0	0/0	0/0	0/1	0/0	0/0	0/0	200mM-227
Cs10.Chr01	325431	G	A	Synonymous	0/0	0/0	0/0	0/0	0/1	0/0	0/0	0/0	200mM-227
Cs10.Chr01	325435	G	A	Missense	0/0	0/0	0/0	0/0	0/1	0/0	0/0	0/0	200mM-227
Cs10.Chr01	372114	T	C	Upstream_variant	1/1	0/0	0/0	0/0	0/1	0/0	0/0	0/0	200mM-227
Cs10.Chr01	414577	C	T	Upstream_variant	0/0	0/0	0/0	0/0	0/1	0/0	0/0	0/0	200mM-227
Cs10.Chr01	414603	C	T	Upstream_variant	0/0	0/0	0/0	0/0	0/1	0/0	0/0	0/0	200mM-227
Cs10.Chr01	544091	C	T	Intergenic	0/0	0/0	0/1	0/0	0/0	0/0	0/0	0/0	200mM-103
Cs10.Chr01	615506	G	A	Upstream_variant	0/0	0/0	0/1	0/0	0/0	0/0	0/0	0/0	200mM-103
Cs10.Chr01	674507	A	G	Downstream_variant	1/1	0/0	0/0	0/0	0/1	0/0	0/0	0/0	200mM-227
Cs10.Chr01	674749	A	G	Downstream_variant	1/1	0/0	0/0	0/0	0/1	0/0	0/0	0/0	200mM-227
Cs10.Chr01	674792	T	C	Downstream_variant	1/1	0/0	0/0	0/0	0/1	0/0	0/0	0/0	200mM-227
Cs10.Chr01	674821	C	T	Downstream_variant	1/1	0/0	0/0	0/0	0/1	0/0	0/0	0/0	200mM-227
Cs10.Chr01	674913	C	T	Downstream_variant	1/1	0/0	0/0	0/0	0/1	0/0	0/0	0/0	200mM-227
Cs10.Chr01	674936	G	A	Downstream_variant	1/1	0/0	0/0	0/0	0/1	0/0	0/0	0/0	200mM-227
Cs10.Chr01	675211	T	C	Downstream_variant	1/1	0/0	0/0	0/0	0/1	0/0	0/0	0/0	200mM-227
Cs10.Chr01	675466	T	C	Downstream_variant	1/1	0/0	0/0	0/0	0/1	0/0	0/0	0/0	200mM-227
Cs10.Chr01	675539	A	G	Downstream_variant	1/1	0/0	0/0	0/0	0/1	0/0	0/0	0/0	200mM-227
Cs10.Chr01	675658	G	A	Downstream_variant	1/1	0/0	0/0	0/0	0/1	0/0	0/0	0/0	200mM-227
Cs10.Chr01	675752	G	A	Downstream_variant	1/1	0/0	0/0	0/0	0/1	0/0	0/0	0/0	200mM-227
Cs10.Chr01	675932	C	T	Downstream_variant	1/1	0/0	0/0	0/0	0/1	0/0	0/0	0/0	200mM-227
Cs10.Chr01	675960	A	G	Downstream_variant	1/1	0/0	0/0	0/0	0/1	0/0	0/0	0/0	200mM-227
Cs10.Chr01	676104	G	A	Downstream_variant	1/1	0/0	0/0	0/0	0/1	0/0	0/0	0/0	200mM-227
Cs10.Chr01	676155	A	G	Downstream_variant	1/1	0/0	0/0	0/0	0/1	0/0	0/0	0/0	200mM-227
Cs10.Chr01	676364	C	T	Downstream_variant	1/1	0/0	0/0	0/0	0/1	0/0	0/0	0/0	200mM-227
Cs10.Chr01	676916	G	A	Intergenic	1/1	0/0	0/0	0/0	0/1	0/0	0/0	0/0	200mM-227
Cs10.Chr01	676944	A	G	Intergenic	1/1	0/0	0/0	0/0	0/1	0/0	0/0	0/0	200mM-227
Cs10.Chr01	677234	A	G	Intergenic	1/1	0/0	0/0	0/0	0/1	0/0	0/0	0/0	200mM-227
Cs10.Chr01	677291	C	T	Intergenic	1/1	0/0	0/0	0/0	0/1	0/0	0/0	0/0	200mM-227
Cs10.Chr01	677292	C	T	Intergenic	1/1	0/0	0/0	0/0	0/1	0/0	0/0	0/0	200mM-227
Cs10.Chr01	715918	G	A	Upstream_variant	0/0	0/0	0/0	0/0	0/1	0/0	0/0	0/0	200mM-227
Cs10.Chr01	744809	G	A	Intergenic	0/0	0/0	0/0	0/0	0/1	0/0	0/0	0/0	200mM-227
Cs10.Chr01	745039	A	G	Intergenic	1/1	0/0	1/1	0/1	1/1	1/1	1/1	1/1	200mM-219
Cs10.Chr01	787634	G	A	Missense	0/0	0/0	0/0	0/0	0/0	0/0	0/1	0/0	250mM-247
Cs10.Chr01	808065	G	A	Upstream_variant	0/0	0/0	0/0	0/0	0/0	0/0	0/1	0/0	250mM-247
Cs10.Chr01	826552	G	A	Intergenic	1/1	0/0	0/0	0/0	0/1	0/0	0/0	0/0	200mM-227
Cs10.Chr01	842264	A	G	Intergenic	0/0	1/1	1/1	1/1	0/1	1/1	1/1	1/1	200mM-227
Cs10.Chr01	871978	G	A	Upstream_variant	0/0	0/0	0/0	0/0	0/0	0/0	0/1	0/0	250mM-247
Cs10.Chr01	884954	A	G	Upstream_variant	0/0	1/1	1/1	1/1	0/1	1/1	1/1	1/1	200mM-227
Cs10.Chr01	885071	T	C	Upstream_variant	1/1	0/0	0/0	0/0	0/1	0/0	0/0	0/0	200mM-227
Cs10.Chr01	885709	G	A	Upstream_variant	1/1	0/0	0/0	0/0	0/1	0/0	0/0	0/0	200mM-227
Cs10.Chr01	885715	G	A	Upstream_variant	0/0	1/1	1/1	1/1	0/1	1/1	1/1	1/1	200mM-227
Cs10.Chr01	885729	G	A	Upstream_variant	1/1	0/0	0/0	0/0	0/1	0/0	0/0	0/0	200mM-227
Cs10.Chr01	885731	C	T	Upstream_variant	1/1	0/0	0/0	0/0	0/1	0/0	0/0	0/0	200mM-227
Cs10.Chr01	886014	G	A	Upstream_variant	1/1	0/0	0/0	0/0	0/1	0/0	0/0	0/0	200mM-227
Cs10.Chr01	886068	A	G	Upstream_variant	1/1	0/0	0/0	0/0	0/1	0/0	0/0	0/0	200mM-227
Cs10.Chr01	886255	A	G	Upstream_variant	0/0	1/1	1/1	1/1	0/1	1/1	1/1	1/1	200mM-227
Cs10.Chr01	886500	A	G	Upstream_variant	1/1	0/0	0/0	0/0	0/1	0/0	0/0	0/0	200mM-227
Cs10.Chr01	886534	A	G	Upstream_variant	1/1	0/0	0/0	0/0	0/1	0/0	0/0	0/0	200mM-227
Cs10.Chr01	886553	T	C	Upstream_variant	1/1	0/0	0/0	0/0	0/1	0/0	0/0	0/0	200mM-227
Cs10.Chr01	886616	C	T	Upstream_variant	1/1	0/0	0/0	0/0	0/1	0/0	0/0	0/0	200mM-227
Cs10.Chr01	886619	G	A	Upstream_variant	0/0	1/1	1/1	1/1	0/1	1/1	1/1	1/1	200mM-227
Cs10.Chr01	886620	C	T	Upstream_variant	0/0	1/1	1/1	1/1	0/1	1/1	1/1	1/1	200mM-227
Cs10.Chr01	886636	T	C	Upstream_variant	1/1	0/0	0/0	0/0	0/1	0/0	0/0	0/0	200mM-227
Cs10.Chr01	886685	C	T	Upstream_variant	1/1	0/0	0/0	0/0	0/1	0/0	0/0	0/0	200mM-227
Cs10.Chr01	887151	C	T	Upstream_variant	0/0	1/1	1/1	1/1	0/1	1/1	1/1	1/1	200mM-227
Cs10.Chr01	887170	A	G	Upstream_variant	1/1	0/0	0/0	0/0	0/1	0/0	0/0	0/0	200mM-227
Cs10.Chr01	887195	G	A	Upstream_variant	1/1	0/0	0/0	0/0	0/1	0/0	0/0	0/0	200mM-227
Cs10.Chr01	887229	T	C	Upstream_variant	1/1	0/0	0/0	0/0	0/1	0/0	0/0	0/0	200mM-227
Cs10.Chr01	887334	T	C	Upstream_variant	1/1	0/0	0/0	0/0	0/1	0/0	0/0	0/0	200mM-227
Cs10.Chr01	887370	G	A	Upstream_variant	1/1	0/0	0/0	0/0	0/1	0/0	0/0	0/0	200mM-227
Cs10.Chr01	887377	G	A	Upstream_variant	1/1	0/0	0/0	0/0	0/1	0/0	0/0	0/0	200mM-227
Cs10.Chr01	887383	G	A	Upstream_variant	1/1	0/0	0/0	0/0	0/1	0/0	0/0	0/0	200mM-227
Cs10.Chr01	887398	T	C	Upstream_variant	1/1	0/0	0/0	0/0	0/1	0/0	0/0	0/0	200mM-227
Cs10.Chr01	887400	C	T	Upstream_variant	0/0	1/1	1/1	1/1	0/1	1/1	1/1	1/1	200mM-227
Cs10.Chr01	887488	G	A	Upstream_variant	0/0	1/1	1/1	1/1	0/1	1/1	1/1	1/1	200mM-227
Cs10.Chr01	887498	G	A	Upstream_variant	1/1	0/0	0/0	0/0	0/1	0/0	0/0	0/0	200mM-227
Cs10.Chr01	887523	A	G	Upstream_variant	1/1	0/0	0/0	0/0	0/1	0/0	0/0	0/0	200mM-227
Cs10.Chr01	887537	A	G	Upstream_variant	1/1	0/0	0/0	0/0	0/1	0/0	0/0	0/0	200mM-227
Cs10.Chr01	887569	G	A	Upstream_variant	1/1	0/0	0/0	0/0	0/1	0/0	0/0	0/0	200mM-227
Cs10.Chr01	887719	C	T	Upstream_variant	1/1	0/0	0/0	0/0	0/1	0/0	0/0	0/0	200mM-227
Cs10.Chr01	887763	G	A	Upstream_variant	0/0	1/1	1/1	1/1	0/1	1/1	1/1	1/1	200mM-227
Cs10.Chr01	887800	C	T	Upstream_variant	1/1	0/0	0/0	0/0	0/1	0/0	0/0	0/0	200mM-227
Cs10.Chr01	887833	C	T	Upstream_variant	0/0	1/1	1/1	1/1	0/1	1/1	1/1	1/1	200mM-227
Cs10.Chr01	887856	G	A	Upstream_variant	1/1	0/0	0/0	0/0	0/1	0/0	0/0	0/0	200mM-227
Cs10.Chr01	887862	G	A	Upstream_variant	0/0	1/1	1/1	1/1	0/1	1/1	1/1	1/1	200mM-227
Cs10.Chr01	887875	T	C	Upstream_variant	1/1	0/0	0/0	0/0	0/1	0/0	0/0	0/0	200mM-227
Cs10.Chr01	887890	C	T	Upstream_variant	1/1	0/0	0/0	0/0	0/1	0/0	0/0	0/0	200mM-227
Cs10.Chr01	888248	C	T	Upstream_variant	0/0	1/1	1/1	1/1	0/1	1/1	1/1	1/1	200mM-227
Cs10.Chr01	888277	G	A	Upstream_variant	1/1	0/0	0/0	0/0	0/1	0/0	0/0	0/0	200mM-227
Cs10.Chr01	888285	C	T	Upstream_variant	1/1	0/0	0/0	0/0	0/1	0/0	0/0	0/0	200mM-227
Cs10.Chr01	888290	G	A	Upstream_variant	1/1	0/0	0/0	0/0	0/1	0/0	0/0	0/0	200mM-227
Cs10.Chr01	888297	G	A	Upstream_variant	1/1	0/0	0/0	0/0	0/1	0/0	0/0	0/0	200mM-227
Cs10.Chr01	888304	C	T	Upstream_variant	1/1	0/0	0/0	0/0	0/1	0/0	0/0	0/0	200mM-227
Cs10.Chr01	888307	T	C	Upstream_variant	1/1	0/0	0/0	0/0	0/1	0/0	0/0	0/0	200mM-227
Cs10.Chr01	888332	G	A	Upstream_variant	1/1	0/0	0/0	0/0	0/1	0/0	0/0	0/0	200mM-227
Cs10.Chr01	888369	G	A	Upstream_variant	1/1	0/0	0/0	0/0	0/1	0/0	0/0	0/0	200mM-227
Cs10.Chr01	888855	G	A	Upstream_variant	1/1	0/0	0/0	0/0	0/1	0/0	0/0	0/0	200mM-227
Cs10.Chr01	888864	C	T	Upstream_variant	1/1	0/0	0/0	0/0	0/1	0/0	0/0	0/0	200mM-227
Cs10.Chr01	889772	C	T	Upstream_variant	1/1	0/0	0/0	0/0	0/1	0/0	0/0	0/0	200mM-227
Cs10.Chr01	889969	C	T	Upstream_variant	1/1	0/0	0/0	0/0	0/1	0/0	0/0	0/0	200mM-227
Cs10.Chr01	890033	T	C	Upstream_variant	1/1	0/0	0/0	0/0	0/1	0/0	0/0	0/0	200mM-227
Cs10.Chr01	890842	T	C	Upstream_variant	1/1	0/0	0/0	0/0	0/1	0/0	0/0	0/0	200mM-227
Cs10.Chr01	890857	C	T	Upstream_variant	1/1	0/0	0/0	0/0	0/1	0/0	0/0	0/0	200mM-227
Cs10.Chr01	890887	A	G	Upstream_variant	1/1	0/0	0/0	0/0	0/1	0/0	0/0	0/0	200mM-227
Cs10.Chr01	890890	T	C	Upstream_variant	0/0	1/1	1/1	1/1	0/1	1/1	1/1	1/1	200mM-227
Cs10.Chr01	890930	C	T	Upstream_variant	1/1	0/0	0/0	0/0	0/1	0/0	0/0	0/0	200mM-227
Cs10.Chr01	890932	G	A	Upstream_variant	0/0	1/1	1/1	1/1	0/1	1/1	1/1	1/1	200mM-227
Cs10.Chr01	890978	G	A	Upstream_variant	1/1	0/0	0/0	0/0	0/1	0/0	0/0	0/0	200mM-227
Cs10.Chr01	890993	A	G	Upstream_variant	1/1	0/0	0/0	0/0	0/1	0/0	0/0	0/0	200mM-227
Cs10.Chr01	890996	G	A	Upstream_variant	1/1	0/0	0/0	0/0	0/1	0/0	0/0	0/0	200mM-227
Cs10.Chr01	890997	G	A	Upstream_variant	0/0	1/1	1/1	1/1	0/1	1/1	1/1	1/1	200mM-227
Cs10.Chr01	891007	C	T	Upstream_variant	1/1	0/0	0/0	0/0	0/1	0/0	0/0	0/0	200mM-227
Cs10.Chr01	892789	C	T	Upstream_variant	1/1	0/0	0/0	0/0	0/1	0/0	0/0	0/0	200mM-227
Cs10.Chr01	892815	G	A	Upstream_variant	1/1	0/0	0/0	0/0	0/1	0/0	0/0	0/0	200mM-227
Cs10.Chr01	892878	A	G	Upstream_variant	1/1	0/0	0/0	0/0	0/1	0/0	0/0	0/0	200mM-227
Cs10.Chr01	892890	A	G	Upstream_variant	0/0	1/1	1/1	1/1	0/1	1/1	1/1	1/1	200mM-227
Cs10.Chr01	892910	G	A	Upstream_variant	1/1	0/0	0/0	0/0	0/1	0/0	0/0	0/0	200mM-227
Cs10.Chr01	892911	C	T	Upstream_variant	1/1	0/0	0/0	0/0	0/1	0/0	0/0	0/0	200mM-227
Cs10.Chr01	892944	C	T	Upstream_variant	0/0	1/1	1/1	1/1	0/1	1/1	1/1	1/1	200mM-227
Cs10.Chr01	892951	T	C	Upstream_variant	1/1	0/0	0/0	0/0	0/1	0/0	0/0	0/0	200mM-227
Cs10.Chr01	892955	C	T	Upstream_variant	0/0	1/1	1/1	1/1	0/1	1/1	1/1	1/1	200mM-227
Cs10.Chr01	893139	G	A	Upstream_variant	1/1	0/0	0/0	0/0	0/1	0/0	0/0	0/0	200mM-227
Cs10.Chr01	893725	T	C	Upstream_variant	1/1	0/0	0/0	0/0	0/1	0/0	0/0	0/0	200mM-227
Cs10.Chr01	893880	T	C	Upstream_variant	1/1	0/0	0/0	0/0	0/1	0/0	0/0	0/0	200mM-227
Cs10.Chr01	907791	C	T	Upstream_variant	0/0	1/1	1/1	1/1	0/1	1/1	1/1	1/1	200mM-227
Cs10.Chr01	907803	T	C	Upstream_variant	0/0	1/1	1/1	1/1	0/1	1/1	1/1	1/1	200mM-227
Cs10.Chr01	907804	G	A	Upstream_variant	0/0	1/1	1/1	1/1	0/1	1/1	1/1	1/1	200mM-227
Cs10.Chr01	907818	C	T	Upstream_variant	0/0	1/1	1/1	1/1	0/1	1/1	1/1	1/1	200mM-227
Cs10.Chr01	963774	G	A	Upstream_variant	0/0	0/0	0/0	0/0	0/0	0/0	0/1	0/0	250mM-247
Cs10.Chr01	974971	G	A	Intergenic	0/0	0/0	0/0	0/0	0/1	0/0	0/0	0/0	200mM-227
Cs10.Chr01	1042232	C	T	Upstream_variant	0/0	1/1	1/1	1/1	0/1	1/1	1/1	1/1	200mM-227
Cs10.Chr01	1042237	G	A	Upstream_variant	0/0	1/1	1/1	1/1	0/1	1/1	1/1	1/1	200mM-227
Cs10.Chr01	1042316	G	A	Upstream_variant	0/0	1/1	1/1	1/1	0/1	1/1	1/1	1/1	200mM-227
Cs10.Chr01	1042357	C	T	Upstream_variant	1/1	0/0	0/0	0/0	0/1	0/0	0/0	0/0	200mM-227
Cs10.Chr01	1044213	C	T	Upstream_variant	1/1	0/0	0/0	0/0	0/1	0/0	0/0	0/0	200mM-227
Cs10.Chr01	1044943	T	C	Synonymous	1/1	0/0	0/0	0/0	0/1	0/0	0/0	0/0	200mM-227
Cs10.Chr01	1044994	A	G	Synonymous	1/1	0/0	0/0	0/0	0/1	0/0	0/0	0/0	200mM-227
Cs10.Chr01	1045088	G	A	Missense	1/1	0/0	0/0	0/0	0/1	0/0	0/0	0/0	200mM-227
Cs10.Chr01	1045147	C	T	Synonymous	0/0	1/1	1/1	1/1	0/1	1/1	1/1	1/1	200mM-227
Cs10.Chr01	1052037	T	C	Upstream_variant	0/0	1/1	1/1	1/1	0/1	1/1	1/1	1/1	200mM-227
Cs10.Chr01	1140083	G	A	Upstream_variant	0/0	0/0	0/0	0/0	0/1	0/0	0/0	0/0	200mM-227
Cs10.Chr01	1163150	T	C	Upstream_variant	1/1	0/0	0/0	0/0	0/1	0/0	0/0	0/0	200mM-227
Cs10.Chr01	1167106	G	A	Upstream_variant	0/0	1/1	1/1	1/1	0/1	1/1	1/1	1/1	200mM-227
Cs10.Chr01	1167298	T	C	Upstream_variant	1/1	0/0	0/0	0/0	0/1	0/0	0/0	0/0	200mM-227
Cs10.Chr01	1193851	A	G	Upstream_variant	1/1	0/0	0/0	0/0	0/1	0/0	0/0	0/0	200mM-227
Cs10.Chr01	1193864	A	G	Upstream_variant	1/1	0/0	0/0	0/0	0/1	0/0	0/0	0/0	200mM-227
Cs10.Chr01	1194516	A	G	Intronic	1/1	0/0	0/0	0/0	0/1	0/0	0/0	0/0	200mM-227
Cs10.Chr01	1195442	G	A	Downstream_variant	1/1	0/0	0/0	0/0	0/1	0/0	0/0	0/0	200mM-227
Cs10.Chr01	1195714	A	G	Downstream_variant	1/1	0/0	0/0	0/0	0/1	0/0	0/0	0/0	200mM-227
Cs10.Chr01	1195753	T	C	Downstream_variant	1/1	0/0	0/0	0/0	0/1	0/0	0/0	0/0	200mM-227
Cs10.Chr01	1236577	G	A	Missense	1/1	0/0	0/0	0/0	0/1	0/0	0/0	0/0	200mM-227
Cs10.Chr01	1246288	G	A	Missense	0/0	0/0	0/1	0/0	0/0	0/0	0/0	0/0	200mM-103
Cs10.Chr01	1493774	C	T	Intergenic	0/0	0/0	0/0	0/0	0/1	0/0	0/0	0/0	200mM-227
Cs10.Chr01	1531689	G	A	Upstream_variant	0/0	0/0	0/0	0/0	0/1	0/0	0/0	0/0	200mM-227
Cs10.Chr01	1531714	G	A	Upstream_variant	0/0	0/0	0/0	0/0	0/1	0/0	0/0	0/0	200mM-227
Cs10.Chr01	1555512	T	C	Upstream_variant	1/1	1/1	1/1	1/1	0/1	1/1	1/1	1/1	200mM-227
Cs10.Chr01	1587808	A	G	Upstream_variant	0/0	1/1	1/1	1/1	0/1	1/1	1/1	1/1	200mM-227
Cs10.Chr01	1588853	G	A	Synonymous	1/1	0/0	0/0	0/0	0/1	0/0	0/0	0/0	200mM-227
Cs10.Chr01	2193675	C	T	Upstream_variant	1/1	0/0	0/0	0/0	0/1	0/0	0/0	0/0	200mM-227
Cs10.Chr01	2197653	C	T	Downstream_variant	1/1	0/0	0/0	0/0	0/1	0/0	0/0	0/0	200mM-227
Cs10.Chr01	2197697	G	A	Downstream_variant	1/1	0/0	0/0	0/0	0/1	0/0	0/0	0/0	200mM-227
Cs10.Chr01	2198252	G	A	Downstream_variant	1/1	0/0	0/0	0/0	0/1	0/0	0/0	0/0	200mM-227
Cs10.Chr01	2198298	C	T	Downstream_variant	1/1	0/0	0/0	0/0	0/1	0/0	0/0	0/0	200mM-227
Cs10.Chr01	2198301	G	A	Downstream_variant	1/1	0/0	0/0	0/0	0/1	0/0	0/0	0/0	200mM-227
Cs10.Chr01	2198762	T	C	Downstream_variant	1/1	0/0	0/0	0/0	0/1	0/0	0/0	0/0	200mM-227
Cs10.Chr01	2199983	C	T	Downstream_variant	1/1	0/0	0/0	0/0	0/1	0/0	0/0	0/0	200mM-227
Cs10.Chr01	2200254	G	A	Downstream_variant	1/1	0/0	0/0	0/0	0/1	0/0	0/0	0/0	200mM-227
Cs10.Chr01	2200270	G	A	Downstream_variant	1/1	0/0	0/0	0/0	0/1	0/0	0/0	0/0	200mM-227
Cs10.Chr01	2201109	G	A	Downstream_variant	1/1	0/0	0/0	0/0	0/1	0/0	0/0	0/0	200mM-227
Cs10.Chr01	2201231	G	A	Downstream_variant	1/1	0/0	0/0	0/0	0/1	0/0	0/0	0/0	200mM-227
Cs10.Chr01	2201289	G	A	Downstream_variant	1/1	0/0	0/0	0/0	0/1	0/0	0/0	0/0	200mM-227
Cs10.Chr01	2201503	C	T	Downstream_variant	1/1	0/0	0/0	0/0	0/1	0/0	0/0	0/0	200mM-227
Cs10.Chr01	2201601	G	A	Downstream_variant	1/1	0/0	0/0	0/0	0/1	0/0	0/0	0/0	200mM-227
Cs10.Chr01	2201703	G	A	Downstream_variant	1/1	0/0	0/0	0/0	0/1	0/0	0/0	0/0	200mM-227
Cs10.Chr01	2201765	G	A	Intronic	1/1	0/0	0/0	0/0	0/1	0/0	0/0	0/0	200mM-227
Cs10.Chr01	2204201	T	C	Upstream_variant	1/1	0/0	0/0	0/0	0/1	0/0	0/0	0/0	200mM-227
Cs10.Chr01	2204325	C	T	Upstream_variant	1/1	0/0	0/0	0/0	0/1	0/0	0/0	0/0	200mM-227
Cs10.Chr01	2204329	G	A	Upstream_variant	1/1	0/0	0/0	0/0	0/1	0/0	0/0	0/0	200mM-227
Cs10.Chr01	2204440	C	T	Upstream_variant	1/1	0/0	0/0	0/0	0/1	0/0	0/0	0/0	200mM-227
Cs10.Chr01	2204712	A	G	Upstream_variant	1/1	0/0	0/0	0/0	0/1	0/0	0/0	0/0	200mM-227
Cs10.Chr01	2204817	C	T	Upstream_variant	1/1	0/0	0/0	0/0	0/1	0/0	0/0	0/0	200mM-227
Cs10.Chr01	2204903	T	C	Upstream_variant	0/0	1/1	1/1	1/1	0/1	1/1	1/1	1/1	200mM-227
Cs10.Chr01	2204917	G	A	Upstream_variant	1/1	0/0	0/0	0/0	0/1	0/0	0/0	0/0	200mM-227
Cs10.Chr01	2204949	A	G	Upstream_variant	1/1	0/0	0/0	0/0	0/1	0/0	0/0	0/0	200mM-227
Cs10.Chr01	2254662	G	A	Intronic	0/0	0/0	0/0	0/0	0/1	0/0	0/0	0/0	200mM-227
Cs10.Chr01	2257772	A	G	Intronic	0/0	1/1	1/1	1/1	0/1	1/1	1/1	1/1	200mM-227
Cs10.Chr01	2257774	T	C	Intronic	0/0	1/1	1/1	1/1	0/1	1/1	1/1	1/1	200mM-227
Cs10.Chr01	2257779	C	T	Intronic	1/1	0/0	0/0	0/0	0/1	0/0	0/0	0/0	200mM-227
Cs10.Chr01	2257781	A	G	Intronic	1/1	0/0	0/0	0/0	0/1	0/0	0/0	0/0	200mM-227
Cs10.Chr01	2258285	A	G	Intronic	1/1	1/1	1/1	1/1	0/1	1/1	1/1	1/1	200mM-227
Cs10.Chr01	2258292	G	A	Intronic	0/0	0/0	0/0	0/0	0/1	0/0	0/0	0/0	200mM-227
Cs10.Chr01	2258306	C	T	Intronic	0/0	0/0	0/0	0/0	0/1	0/0	0/0	0/0	200mM-227
Cs10.Chr01	2366571	G	A	Intergenic	0/0	0/0	0/0	0/0	0/0	0/0	0/1	0/0	250mM-247
Cs10.Chr01	2593143	C	T	Intergenic	0/0	0/0	0/0	0/0	0/0	0/0	0/1	0/0	250mM-247
Cs10.Chr01	2680883	G	A	Intronic	0/0	0/0	0/0	0/0	0/1	0/0	0/0	0/0	200mM-227
Cs10.Chr01	2737421	G	A	Downstream_variant	0/0	0/0	0/0	0/0	0/1	0/0	0/0	0/0	200mM-227
Cs10.Chr01	2977345	C	T	Upstream_variant	0/0	0/0	0/0	0/0	0/0	0/0	0/1	0/0	250mM-247
Cs10.Chr01	3324605	G	A	Intergenic	0/0	0/0	0/0	0/0	0/0	0/0	0/0	0/1	250mM-57
Cs10.Chr01	3551259	C	T	Intergenic	1/1	0/0	0/0	0/0	0/1	0/0	0/0	0/0	200mM-227
Cs10.Chr01	3580260	G	A	Intergenic	0/0	0/0	0/1	0/0	0/0	0/0	0/0	0/0	200mM-103
Cs10.Chr01	3610786	A	G	Intergenic	1/1	1/1	1/1	1/1	0/1	1/1	1/1	1/1	200mM-227
Cs10.Chr01	3657961	G	A	Intergenic	0/0	0/0	0/0	0/0	0/0	0/0	0/1	0/0	250mM-247
Cs10.Chr01	3712249	G	A	Missense	0/0	0/0	0/0	0/0	0/1	0/0	0/0	0/0	200mM-227
Cs10.Chr01	3721728	G	A	Intergenic	0/0	0/0	0/0	0/0	0/0	0/0	0/1	0/0	250mM-247
Cs10.Chr01	3809464	G	A	Upstream_variant	0/0	0/0	0/1	0/0	0/0	0/0	0/0	0/0	200mM-103
Cs10.Chr01	3930852	G	A	Upstream_variant	0/0	0/0	0/1	0/0	0/0	0/0	0/0	0/0	200mM-103
Cs10.Chr01	3943039	C	T	Intergenic	0/0	0/0	0/0	0/0	0/1	0/0	0/0	0/0	200mM-227
Cs10.Chr01	4074452	G	A	Intergenic	1/1	0/0	0/1	1/1	1/1	1/1	1/1	1/1	200mM-103
Cs10.Chr01	4355313	G	A	Intergenic	0/0	0/0	0/0	0/0	0/0	0/0	0/1	0/0	250mM-247
Cs10.Chr01	5055855	G	A	Upstream_variant	0/0	0/0	0/1	0/0	0/0	0/0	0/0	0/0	200mM-103
Cs10.Chr01	5063122	G	A	Upstream_variant	0/0	0/0	0/0	0/0	0/1	0/0	0/0	0/0	200mM-227
Cs10.Chr01	5233993	G	A	Intergenic	0/0	0/0	0/0	0/0	0/1	0/0	0/0	0/0	200mM-227
Cs10.Chr01	5238712	G	A	Intergenic	0/0	0/0	0/1	0/0	0/0	0/0	0/0	0/0	200mM-103
Cs10.Chr01	5239647	C	T	Intergenic	0/0	0/0	0/0	0/0	0/1	0/0	0/0	0/0	200mM-227
Cs10.Chr01	5239668	G	A	Intergenic	0/0	0/0	0/0	0/0	0/1	0/0	0/0	0/0	200mM-227
Cs10.Chr01	5241836	C	T	Intergenic	0/0	0/0	0/0	0/0	0/1	0/0	0/0	0/0	200mM-227
Cs10.Chr01	5241842	G	A	Intergenic	0/0	0/0	0/0	0/0	0/1	0/0	0/0	0/0	200mM-227
Cs10.Chr01	5242177	C	T	Intergenic	0/0	0/0	0/0	0/0	0/0	0/1	0/0	0/0	250mM-231
Cs10.Chr01	5305801	G	A	Upstream_variant	0/0	0/0	0/1	0/0	0/0	0/0	0/0	0/0	200mM-103
Cs10.Chr01	5342112	G	A	Upstream_variant	0/0	0/0	0/0	0/0	0/0	0/0	0/1	0/0	250mM-247
Cs10.Chr01	5373101	G	A	Intergenic	0/0	0/0	0/1	0/0	0/0	0/0	0/0	0/0	200mM-103
Cs10.Chr01	5400282	C	T	Intergenic	1/1	0/0	0/0	0/0	0/1	0/0	0/0	0/0	200mM-227
Cs10.Chr01	5482335	G	A	Upstream_variant	0/0	0/0	0/0	0/0	0/0	0/0	0/1	0/0	250mM-247
Cs10.Chr01	5524813	G	A	Upstream_variant	0/0	0/0	0/0	0/0	0/1	0/0	0/0	0/0	200mM-227
Cs10.Chr01	5526305	G	A	Missense	0/0	0/0	0/0	0/0	0/1	0/0	0/0	0/0	200mM-227
Cs10.Chr01	5681277	G	A	Intronic	0/0	0/0	0/1	0/0	0/0	0/0	0/0	0/0	200mM-103
Cs10.Chr01	5704869	G	A	Upstream_variant	0/0	0/0	0/0	0/0	0/0	0/0	0/1	0/0	250mM-247
Cs10.Chr01	5852397	T	C	Intronic	0/0	1/1	1/1	1/1	0/1	1/1	1/1	1/1	200mM-227
Cs10.Chr01	5853739	C	T	Intronic	0/0	1/1	1/1	1/1	0/1	1/1	1/1	1/1	200mM-227
Cs10.Chr01	5853745	G	A	Intronic	0/0	1/1	1/1	1/1	0/1	1/1	1/1	1/1	200mM-227
Cs10.Chr01	5853766	C	T	Intronic	0/0	1/1	1/1	1/1	0/1	1/1	1/1	1/1	200mM-227
Cs10.Chr01	5853772	T	C	Intronic	1/1	0/0	0/0	0/0	0/1	0/0	0/0	0/0	200mM-227
Cs10.Chr01	5853781	C	T	Intronic	0/0	1/1	1/1	1/1	0/1	1/1	1/1	1/1	200mM-227
Cs10.Chr01	5853797	A	G	Intronic	0/0	1/1	1/1	1/1	0/1	1/1	1/1	1/1	200mM-227
Cs10.Chr01	5967540	C	T	Downstream_variant	0/0	0/0	0/1	0/0	0/0	0/0	0/0	0/0	200mM-103
Cs10.Chr01	6041508	G	A	Intronic	0/0	0/0	0/0	0/1	0/0	0/0	0/0	0/0	200mM-219
Cs10.Chr01	6086301	G	A	Upstream_variant	0/0	0/0	0/1	0/0	0/0	0/0	0/0	0/0	200mM-103
Cs10.Chr01	6086310	G	A	Upstream_variant	0/0	0/0	0/1	0/0	0/0	0/0	0/0	0/0	200mM-103
Cs10.Chr01	6086316	G	A	Upstream_variant	0/0	0/0	0/1	0/0	0/0	0/0	0/0	0/0	200mM-103
Cs10.Chr01	6086334	G	A	Upstream_variant	0/0	0/0	0/1	0/0	0/0	0/0	0/0	0/0	200mM-103
Cs10.Chr01	6133523	C	T	Downstream_variant	0/0	0/0	0/0	0/0	0/0	0/0	0/0	0/1	250mM-57
Cs10.Chr01	6356802	C	T	Synonymous	0/0	0/0	0/1	0/0	0/0	0/0	0/0	0/0	200mM-103
Cs10.Chr01	6572644	G	A	Intergenic	0/0	0/0	0/0	0/1	0/0	0/0	0/0	0/0	200mM-219
Cs10.Chr01	6616279	G	A	Upstream_variant	0/0	0/0	0/0	0/1	0/0	0/0	0/0	0/0	200mM-219
Cs10.Chr01	6616293	G	A	Upstream_variant	0/0	0/0	0/0	0/1	0/0	0/0	0/0	0/0	200mM-219
Cs10.Chr01	8137240	G	A	Intergenic	0/0	0/0	0/0	0/0	0/0	0/0	0/1	0/0	250mM-247
Cs10.Chr01	8323101	C	T	Intergenic	0/0	0/0	0/0	0/0	0/0	0/0	0/1	0/0	250mM-247
Cs10.Chr01	8346346	C	T	Intergenic	0/0	0/0	0/0	0/0	0/0	0/0	0/1	0/0	250mM-247
Cs10.Chr01	8352828	C	T	Intergenic	0/0	0/0	0/0	0/0	0/0	0/0	0/1	0/0	250mM-247
Cs10.Chr01	8521299	C	T	Intergenic	0/0	0/0	0/0	0/0	0/0	0/0	0/1	0/0	250mM-247
Cs10.Chr01	8627918	C	T	Upstream_variant	0/0	0/0	0/0	0/0	0/0	0/0	0/1	0/0	250mM-247
Cs10.Chr01	8643911	C	T	Upstream_variant	0/0	0/0	0/1	0/0	0/0	0/0	0/0	0/0	200mM-103
Cs10.Chr01	8653013	C	T	Upstream_variant	0/0	0/0	0/0	0/0	0/1	0/0	0/0	0/0	200mM-227
Cs10.Chr01	8708950	C	T	Intergenic	0/0	0/0	0/0	0/0	0/0	0/0	0/1	0/0	250mM-247
Cs10.Chr01	8766360	C	T	Intronic	0/0	0/0	0/1	0/0	0/0	0/0	0/0	0/0	200mM-103
Cs10.Chr01	8784707	G	A	Intergenic	0/0	0/0	0/0	0/0	0/0	0/1	0/0	0/0	250mM-231
Cs10.Chr01	9078744	G	A	Missense	0/0	0/0	0/1	0/0	0/0	0/0	0/0	0/0	200mM-103
Cs10.Chr01	9125107	G	A	Upstream_variant	0/0	0/0	0/1	0/0	0/0	0/0	0/0	0/0	200mM-103
Cs10.Chr01	9259369	G	A	Intergenic	0/0	0/0	0/1	0/0	0/0	0/0	0/0	0/0	200mM-103
Cs10.Chr01	9349781	G	A	Upstream_variant	0/0	0/0	0/0	0/0	0/1	0/0	0/0	0/0	200mM-227
Cs10.Chr01	9349785	C	T	Upstream_variant	0/0	0/0	0/0	0/0	0/1	0/0	0/0	0/0	200mM-227
Cs10.Chr01	9351803	T	C	Upstream_variant	1/1	1/1	1/1	1/1	0/1	1/1	1/1	1/1	200mM-227
Cs10.Chr01	9373576	G	A	Missense	0/0	0/0	0/1	0/0	0/0	0/0	0/0	0/0	200mM-103
Cs10.Chr01	9389588	G	A	Intronic	0/0	0/0	0/0	0/0	0/1	0/0	0/0	0/0	200mM-227
Cs10.Chr01	9421955	G	A	Upstream_variant	0/0	0/0	0/1	0/0	0/0	0/0	0/0	0/0	200mM-103
Cs10.Chr01	9426778	G	A	Synonymous	0/0	0/0	0/0	0/0	0/1	0/0	0/0	0/0	200mM-227
Cs10.Chr01	9555296	C	T	Intergenic	1/1	0/0	0/1	1/1	1/1	1/1	1/1	1/1	200mM-103
Cs10.Chr01	9555597	C	T	Intergenic	0/0	1/1	0/1	0/0	0/0	0/0	0/0	0/0	200mM-103
Cs10.Chr01	9562071	A	G	Intergenic	0/0	1/1	0/1	0/0	0/0	0/0	0/0	0/0	200mM-103
Cs10.Chr01	9562828	G	A	Intergenic	0/0	1/1	0/1	0/0	0/0	0/0	0/0	0/0	200mM-103
Cs10.Chr01	9565415	G	A	Intergenic	0/0	1/1	0/1	0/0	0/0	0/0	0/0	0/0	200mM-103
Cs10.Chr01	9565887	C	T	Intergenic	0/0	1/1	0/1	0/0	0/0	0/0	0/0	0/0	200mM-103
Cs10.Chr01	9569102	A	G	Intergenic	0/0	1/1	0/1	0/0	0/0	0/0	0/0	0/0	200mM-103
Cs10.Chr01	9640971	C	T	Downstream_variant	0/0	0/0	0/0	0/0	0/0	0/0	0/0	0/1	250mM-57
Cs10.Chr01	9641005	C	T	Downstream_variant	0/0	0/0	0/0	0/0	0/0	0/0	0/0	0/1	250mM-57
Cs10.Chr01	9657570	G	A	Upstream_variant	0/0	0/0	0/0	0/0	0/1	0/0	0/0	0/0	200mM-227
Cs10.Chr01	9901162	G	A	Intergenic	0/0	0/0	0/1	0/0	0/0	0/0	0/0	0/0	200mM-103
Cs10.Chr01	9945312	G	A	Missense	0/0	0/0	0/0	0/0	0/0	0/0	0/1	0/0	250mM-247
Cs10.Chr01	9988301	G	A	Intergenic	0/0	0/0	0/0	0/0	0/1	0/0	0/0	0/0	200mM-227
Cs10.Chr01	10079068	C	T	Downstream_variant	0/0	0/0	0/1	0/0	0/0	0/0	0/0	0/0	200mM-103
Cs10.Chr01	10247763	G	A	Missense	0/0	0/0	0/0	0/0	0/0	0/0	0/1	0/0	250mM-247
Cs10.Chr01	10306223	G	A	Upstream_variant	0/0	0/0	0/1	0/0	0/0	0/0	0/0	0/0	200mM-103
Cs10.Chr01	10359347	C	T	Upstream_variant	0/0	0/0	0/0	0/0	0/0	0/0	0/0	0/1	250mM-57
Cs10.Chr01	11416930	C	T	Upstream_variant	0/0	0/0	0/0	0/0	0/1	0/0	0/0	0/0	200mM-227
Cs10.Chr01	11434980	C	T	Intergenic	0/0	0/0	0/0	0/0	0/0	0/0	0/1	0/0	250mM-247
Cs10.Chr01	11553749	C	T	Intergenic	0/0	0/0	0/0	0/0	0/1	0/0	0/0	0/0	200mM-227
Cs10.Chr01	11751549	C	T	Upstream_variant	0/0	0/0	0/1	0/0	0/0	0/0	0/0	0/0	200mM-103
Cs10.Chr01	11799774	G	A	Intergenic	0/0	0/0	0/0	0/0	0/1	0/0	0/0	0/0	200mM-227
Cs10.Chr01	11924436	C	T	Downstream_variant	0/0	0/0	0/1	0/0	0/0	0/0	0/0	0/0	200mM-103
Cs10.Chr01	11964980	C	T	Downstream_variant	0/0	0/0	0/1	0/0	0/0	0/0	0/0	0/0	200mM-103
Cs10.Chr01	11967503	G	A	Downstream_variant	0/0	0/0	0/0	0/0	0/0	0/0	0/1	0/0	250mM-247
Cs10.Chr01	11982016	C	T	Intergenic	0/0	0/0	0/1	0/0	0/0	0/0	0/0	0/0	200mM-103
Cs10.Chr01	12005650	C	T	Upstream_variant	0/0	0/0	0/0	0/0	0/0	0/0	0/0	0/1	250mM-57
Cs10.Chr01	12007594	C	T	Synonymous	0/0	0/0	0/1	0/0	0/0	0/0	0/0	0/0	200mM-103
Cs10.Chr01	12011404	C	T	Upstream_variant	0/0	0/0	0/0	0/0	0/0	0/0	0/1	0/0	250mM-247
Cs10.Chr01	12011498	C	T	Upstream_variant	0/0	0/0	0/1	0/0	0/0	0/0	0/0	0/0	200mM-103
Cs10.Chr01	12187485	C	T	Upstream_variant	0/0	0/0	0/0	0/0	0/0	0/0	0/1	0/0	250mM-247
Cs10.Chr01	12336021	G	A	Upstream_variant	0/0	0/0	0/1	0/0	0/0	0/0	0/0	0/0	200mM-103
Cs10.Chr01	12373799	G	A	Downstream_variant	0/0	0/0	0/0	0/0	0/0	0/0	0/0	0/1	250mM-57
Cs10.Chr01	12464819	C	T	Intergenic	0/0	0/0	0/0	0/0	0/1	0/0	0/0	0/0	200mM-227
Cs10.Chr01	12464822	G	A	Intergenic	0/0	0/0	0/0	0/0	0/1	0/0	0/0	0/0	200mM-227
Cs10.Chr01	12464867	G	A	Intergenic	0/0	0/0	0/0	0/0	0/1	0/0	0/0	0/0	200mM-227
Cs10.Chr01	12468017	A	G	Upstream_variant	1/1	1/1	1/1	1/1	0/1	1/1	1/1	1/1	200mM-227
Cs10.Chr01	12468024	G	A	Upstream_variant	0/0	0/0	0/0	0/0	0/1	0/0	0/0	0/0	200mM-227
Cs10.Chr01	12579324	G	A	Intergenic	0/0	0/0	0/0	0/0	0/1	0/0	0/0	0/0	200mM-227
Cs10.Chr01	12644273	T	C	Intergenic	1/1	0/0	0/0	0/0	0/1	0/0	0/0	0/0	200mM-227
Cs10.Chr01	12644302	T	C	Intergenic	1/1	0/0	0/0	0/0	0/1	0/0	0/0	0/0	200mM-227
Cs10.Chr01	12723429	C	T	Upstream_variant	0/0	0/0	0/0	0/0	0/1	0/0	0/0	0/0	200mM-227
Cs10.Chr01	13262781	C	T	Intergenic	0/0	0/0	0/0	0/0	0/1	0/0	0/0	0/0	200mM-227
Cs10.Chr01	13361060	G	A	Missense	0/0	0/0	0/1	0/0	0/0	0/0	0/0	0/0	200mM-103
Cs10.Chr01	13429482	C	T	Upstream_variant	0/0	0/0	0/0	0/0	0/1	0/0	0/0	0/0	200mM-227
Cs10.Chr01	13493388	C	T	Intronic	0/0	0/0	0/1	0/0	0/0	0/0	0/0	0/0	200mM-103
Cs10.Chr01	13629461	G	A	Intergenic	0/0	0/0	0/0	0/0	0/0	0/0	0/0	0/1	250mM-57
Cs10.Chr01	13834064	G	A	Intergenic	0/0	0/0	0/1	0/0	0/0	0/0	0/0	0/0	200mM-103
Cs10.Chr01	13834543	G	A	Intergenic	0/0	0/0	0/0	0/0	0/0	0/0	0/1	0/0	250mM-247
Cs10.Chr01	14058090	C	T	Intergenic	0/0	0/0	0/0	0/0	0/0	0/0	0/1	0/0	250mM-247
Cs10.Chr01	14129721	G	A	Downstream_variant	0/0	0/0	0/0	0/0	0/0	0/0	0/1	0/0	250mM-247
Cs10.Chr01	14184467	G	A	Intergenic	0/0	0/0	0/0	0/0	0/1	0/0	0/0	0/0	200mM-227
Cs10.Chr01	14195246	C	T	Intergenic	0/0	0/0	0/0	0/0	0/1	0/0	0/0	0/0	200mM-227
Cs10.Chr01	14274776	G	A	Intergenic	0/0	0/0	0/0	0/1	0/0	0/0	0/0	0/0	200mM-219
Cs10.Chr01	14274792	C	T	Intergenic	0/0	0/0	0/0	0/1	0/0	0/0	0/0	0/0	200mM-219
Cs10.Chr01	14274798	C	T	Intergenic	0/0	0/0	0/0	0/1	0/0	0/0	0/0	0/0	200mM-219
Cs10.Chr01	14274805	A	G	Intergenic	1/1	1/1	1/1	0/1	1/1	1/1	1/1	1/1	200mM-219
Cs10.Chr01	14351191	C	T	Intergenic	0/0	0/0	0/1	0/0	0/0	0/0	0/0	0/0	200mM-103
Cs10.Chr01	14490733	G	A	Upstream_variant	0/0	0/0	0/1	0/0	0/0	0/0	0/0	0/0	200mM-103
Cs10.Chr01	14553588	C	T	Downstream_variant	0/0	1/1	0/1	0/0	0/0	0/0	0/0	0/0	200mM-103
Cs10.Chr01	14596957	C	T	Upstream_variant	0/0	0/0	0/1	0/0	0/0	0/0	0/0	0/0	200mM-103
Cs10.Chr01	14597473	C	T	Upstream_variant	0/0	0/0	0/0	0/0	0/0	0/0	0/0	0/1	250mM-57
Cs10.Chr01	14822187	G	A	Intergenic	0/0	0/0	0/0	0/0	0/1	0/0	0/0	0/0	200mM-227
Cs10.Chr01	15067512	C	T	Downstream_variant	0/0	0/0	0/0	0/0	0/0	0/0	0/1	0/0	250mM-247
Cs10.Chr01	15092891	A	G	Intergenic	1/1	0/0	0/0	0/0	0/1	0/0	0/0	0/0	200mM-227
Cs10.Chr01	15196625	G	A	Intergenic	0/0	0/0	0/0	0/0	0/1	0/0	0/0	0/0	200mM-227
Cs10.Chr01	15274590	G	A	Missense	0/0	0/0	0/1	0/0	0/0	0/0	0/0	0/0	200mM-103
Cs10.Chr01	15330467	C	T	Intergenic	1/1	0/0	0/0	0/0	0/1	0/0	0/0	0/0	200mM-227
Cs10.Chr01	15494577	C	T	Intergenic	0/0	0/0	0/0	0/0	0/1	0/0	0/0	0/0	200mM-227
Cs10.Chr01	15909299	C	T	Intergenic	0/0	0/0	0/1	0/0	0/0	0/0	0/0	0/0	200mM-103
Cs10.Chr01	16505072	G	A	Synonymous	0/0	0/0	0/1	0/0	0/0	0/0	0/0	0/0	200mM-103
Cs10.Chr01	17618776	G	A	Downstream_variant	0/0	0/0	0/0	0/0	0/1	0/0	0/0	0/0	200mM-227
Cs10.Chr01	17618816	C	T	Downstream_variant	0/0	0/0	0/0	0/0	0/1	0/0	0/0	0/0	200mM-227
Cs10.Chr01	17793869	G	A	Intergenic	0/0	0/0	0/0	0/0	0/1	0/0	0/0	0/0	200mM-227
Cs10.Chr01	17835236	G	A	Intergenic	0/0	0/0	0/1	0/0	0/0	0/0	0/0	0/0	200mM-103
Cs10.Chr01	17843215	C	T	Intergenic	0/0	0/0	0/0	0/0	0/0	0/0	0/0	0/1	250mM-57
Cs10.Chr01	17849002	G	A	Intergenic	0/0	0/0	0/0	0/0	0/0	0/0	0/1	0/0	250mM-247
Cs10.Chr01	17909315	G	A	Downstream_variant	0/0	0/0	0/0	0/0	0/1	0/0	0/0	0/0	200mM-227
Cs10.Chr01	18512635	C	T	Intergenic	0/0	0/0	0/0	0/0	0/1	0/0	0/0	0/0	200mM-227
Cs10.Chr01	19156697	G	A	Intergenic	0/0	0/0	0/0	0/0	0/1	0/0	0/0	0/0	200mM-227
Cs10.Chr01	19212500	G	A	Upstream_variant	0/0	0/0	0/0	0/0	0/1	0/0	0/0	0/0	200mM-227
Cs10.Chr01	19421922	G	A	Intergenic	0/0	0/0	0/1	0/0	0/0	0/0	0/0	0/0	200mM-103
Cs10.Chr01	19567637	G	A	Intergenic	0/0	0/0	0/1	0/0	0/0	0/0	0/0	0/0	200mM-103
Cs10.Chr01	19610930	G	A	Intergenic	0/0	0/0	0/0	0/0	0/0	0/0	0/1	0/0	250mM-247
Cs10.Chr01	19677290	G	A	Missense	0/0	0/0	0/0	0/0	0/1	0/0	0/0	0/0	200mM-227
Cs10.Chr01	19731525	C	T	Upstream_variant	0/0	0/0	0/0	0/0	0/1	0/0	0/0	0/0	200mM-227
Cs10.Chr01	19732994	C	T	Upstream_variant	0/0	0/0	0/0	0/0	0/1	0/0	0/0	0/0	200mM-227
Cs10.Chr01	19768810	C	T	Intergenic	0/0	0/0	0/1	0/0	0/0	0/0	0/0	0/0	200mM-103
Cs10.Chr01	19779381	G	A	Upstream_variant	0/0	0/0	0/0	0/0	0/0	0/0	0/0	0/1	250mM-57
Cs10.Chr01	19830587	C	T	Upstream_variant	0/0	0/0	0/1	0/0	0/0	0/0	0/0	0/0	200mM-103
Cs10.Chr01	19975441	C	T	Intergenic	0/0	0/0	0/0	0/0	0/0	0/0	0/0	0/1	250mM-57
Cs10.Chr01	20030404	C	T	Upstream_variant	0/0	0/0	0/1	0/0	0/0	0/0	0/0	0/0	200mM-103
Cs10.Chr01	20038668	C	T	Downstream_variant	0/0	0/0	0/0	0/0	0/0	0/0	0/1	0/0	250mM-247
Cs10.Chr01	20596933	G	A	Missense	0/0	0/0	0/0	0/0	0/1	0/0	0/0	0/0	200mM-227
Cs10.Chr01	20597120	C	T	Synonymous	0/0	0/0	0/0	0/0	0/1	0/0	0/0	0/0	200mM-227
Cs10.Chr01	20636919	C	T	Upstream_variant	1/1	0/0	0/0	0/0	0/1	0/0	0/0	0/0	200mM-227
Cs10.Chr01	20725047	C	T	Missense	0/0	0/0	0/1	0/0	0/0	0/0	0/0	0/0	200mM-103
Cs10.Chr01	20834122	G	A	Downstream_variant	0/0	0/0	0/1	0/0	0/0	0/0	0/0	0/0	200mM-103
Cs10.Chr01	20938291	C	T	Intergenic	0/0	0/0	0/0	0/0	0/1	0/0	0/0	0/0	200mM-227
Cs10.Chr01	21322088	G	A	Intergenic	0/0	0/0	0/0	0/1	0/0	0/0	0/0	0/0	200mM-219
Cs10.Chr01	21441539	G	A	Upstream_variant	0/0	0/0	0/1	0/0	0/0	0/0	0/0	0/0	200mM-103
Cs10.Chr01	21442965	G	A	Upstream_variant	0/0	0/0	0/0	0/0	0/1	0/0	0/0	0/0	200mM-227
Cs10.Chr01	21442978	C	T	Upstream_variant	0/0	0/0	0/0	0/0	0/1	0/0	0/0	0/0	200mM-227
Cs10.Chr01	21452447	T	C	Intronic	1/1	0/0	0/0	0/0	0/1	0/0	0/0	0/0	200mM-227
Cs10.Chr01	21475081	G	A	Upstream_variant	0/0	0/0	0/0	0/0	0/1	0/0	0/0	0/0	200mM-227
Cs10.Chr01	21649879	G	A	Upstream_variant	0/0	0/0	0/0	0/0	0/1	0/0	0/0	0/0	200mM-227
Cs10.Chr01	21649886	G	A	Upstream_variant	0/0	0/0	0/0	0/0	0/1	0/0	0/0	0/0	200mM-227
Cs10.Chr01	21673946	G	A	Upstream_variant	0/0	0/0	0/1	0/0	0/0	0/0	0/0	0/0	200mM-103
Cs10.Chr01	21674348	C	T	Upstream_variant	0/0	0/0	0/1	0/0	0/0	0/0	0/0	0/0	200mM-103
Cs10.Chr01	21674381	C	T	Upstream_variant	0/0	0/0	0/1	0/0	0/0	0/0	0/0	0/0	200mM-103
Cs10.Chr01	21674382	C	T	Upstream_variant	0/0	0/0	0/1	0/0	0/0	0/0	0/0	0/0	200mM-103
Cs10.Chr01	21786576	G	A	Missense	0/0	0/0	0/0	0/0	0/1	0/0	0/0	0/0	200mM-227
Cs10.Chr01	21789636	G	A	Upstream_variant	0/0	0/0	0/0	0/0	0/1	0/0	0/0	0/0	200mM-227
Cs10.Chr01	22314346	G	A	Intergenic	0/0	0/0	0/0	0/0	0/0	0/0	0/1	0/0	250mM-247
Cs10.Chr01	22326602	C	T	Intergenic	0/0	0/0	0/0	0/0	0/1	0/0	0/0	0/0	200mM-227
Cs10.Chr01	22388861	G	A	Upstream_variant	0/0	0/0	0/0	0/0	0/1	0/0	0/0	0/0	200mM-227
Cs10.Chr01	22532687	G	A	Upstream_variant	0/0	0/0	0/0	0/0	0/1	0/0	0/0	0/0	200mM-227
Cs10.Chr01	22636208	G	A	Upstream_variant	0/0	0/0	0/0	0/0	0/0	0/0	0/1	0/0	250mM-247
Cs10.Chr01	22652276	G	A	Intergenic	0/0	0/0	0/0	0/0	0/1	0/0	0/0	0/0	200mM-227
Cs10.Chr01	22726105	C	T	Intergenic	0/0	0/0	0/0	0/0	0/1	0/0	0/0	0/0	200mM-227
Cs10.Chr01	22860615	C	T	Intergenic	0/0	0/0	0/1	0/0	0/0	0/0	0/0	0/0	200mM-103
Cs10.Chr01	23015969	C	T	Upstream_variant	0/0	0/0	0/0	0/0	0/1	0/0	0/0	0/0	200mM-227
Cs10.Chr01	23026667	C	T	Downstream_variant	0/0	0/0	0/1	0/0	0/0	0/0	0/0	0/0	200mM-103
Cs10.Chr01	23029229	C	T	Intergenic	0/0	0/0	0/0	0/0	0/1	0/0	0/0	0/0	200mM-227
Cs10.Chr01	23040019	C	T	Synonymous	0/0	0/0	0/0	0/0	0/1	0/0	0/0	0/0	200mM-227
Cs10.Chr01	23097953	G	A	Upstream_variant	0/0	0/0	0/0	0/0	0/0	0/0	0/1	0/0	250mM-247
Cs10.Chr01	23110760	C	T	Intergenic	0/0	0/0	0/0	0/0	0/1	0/0	0/0	0/0	200mM-227
Cs10.Chr01	23323609	G	A	Missense	0/0	0/0	0/0	0/0	0/1	0/0	0/0	0/0	200mM-227
Cs10.Chr01	23324092	G	A	Missense	0/0	0/0	0/1	0/0	0/0	0/0	0/0	0/0	200mM-103
Cs10.Chr01	23380424	G	A	Intronic	0/0	0/0	0/1	0/0	0/0	0/0	0/0	0/0	200mM-103
Cs10.Chr01	23391527	G	A	Intergenic	0/0	0/0	0/0	0/0	0/1	0/0	0/0	0/0	200mM-227
Cs10.Chr01	24331540	G	A	Intergenic	0/0	0/0	0/0	0/0	0/1	0/0	0/0	0/0	200mM-227
Cs10.Chr01	24409295	G	A	Intergenic	0/0	0/0	0/1	0/0	0/0	0/0	0/0	0/0	200mM-103
Cs10.Chr01	24420446	C	T	Intergenic	0/0	0/0	0/1	0/0	0/0	0/0	0/0	0/0	200mM-103
Cs10.Chr01	24517502	G	A	Missense	0/0	0/0	0/0	0/0	0/1	0/0	0/0	0/0	200mM-227
Cs10.Chr01	24577765	G	A	Missense	0/0	0/0	0/0	0/0	0/1	0/0	0/0	0/0	200mM-227
Cs10.Chr01	24588394	C	T	Upstream_variant	0/0	0/0	0/1	0/0	0/0	0/0	0/0	0/0	200mM-103
Cs10.Chr01	24657434	C	T	Intergenic	0/0	0/0	0/1	0/0	0/0	0/0	0/0	0/0	200mM-103
Cs10.Chr01	24664744	C	T	Intergenic	0/0	0/0	0/0	0/0	0/0	0/0	0/1	0/0	250mM-247
Cs10.Chr01	24730199	C	T	Intergenic	0/0	0/0	0/1	0/0	0/0	0/0	0/0	0/0	200mM-103
Cs10.Chr01	24739979	G	A	Intergenic	0/0	0/0	0/0	0/0	0/1	0/0	0/0	0/0	200mM-227
Cs10.Chr01	24761658	C	T	Intergenic	0/0	0/0	0/1	0/0	0/0	0/0	0/0	0/0	200mM-103
Cs10.Chr01	24837591	C	T	Intergenic	0/0	0/0	0/1	0/0	0/0	0/0	0/0	0/0	200mM-103
Cs10.Chr01	24910768	G	A	Intergenic	0/0	0/0	0/0	0/0	0/1	0/0	0/0	0/0	200mM-227
Cs10.Chr01	25012452	C	T	Intergenic	0/0	0/0	0/1	0/0	0/0	0/0	0/0	0/0	200mM-103
Cs10.Chr01	25020773	G	A	Intergenic	0/0	0/0	0/0	0/0	0/1	0/0	0/0	0/0	200mM-227
Cs10.Chr01	25051043	G	A	Intergenic	0/0	0/0	0/0	0/0	0/1	0/0	0/0	0/0	200mM-227
Cs10.Chr01	25076105	C	T	Intergenic	0/0	0/0	0/0	0/0	0/0	0/0	0/1	0/0	250mM-247
Cs10.Chr01	25093852	C	T	Intergenic	0/0	0/0	0/0	0/0	0/0	0/0	0/1	0/0	250mM-247
Cs10.Chr01	25197041	C	T	Intergenic	0/0	0/0	0/0	0/0	0/0	0/0	0/0	0/1	250mM-57
Cs10.Chr01	25212258	C	T	Intergenic	0/0	0/0	0/0	0/0	0/0	0/0	0/1	0/0	250mM-247
Cs10.Chr01	25227931	C	T	Intergenic	0/0	0/0	0/0	0/0	0/0	0/0	0/1	0/0	250mM-247
Cs10.Chr01	25415711	G	A	Intronic	0/0	0/0	0/1	0/0	0/0	0/0	0/0	0/0	200mM-103
Cs10.Chr01	25669963	G	A	Intergenic	0/0	0/0	0/0	0/0	0/0	0/0	0/0	0/1	250mM-57
Cs10.Chr01	25688722	C	T	Intergenic	0/0	0/0	0/0	0/0	0/0	0/0	0/0	0/1	250mM-57
Cs10.Chr01	25943997	G	A	Upstream_variant	0/0	0/0	0/1	0/0	0/0	0/0	0/0	0/0	200mM-103
Cs10.Chr01	26727437	C	T	Upstream_variant	0/0	0/0	0/0	0/0	0/0	0/0	0/1	0/0	250mM-247
Cs10.Chr01	26979860	G	A	Missense	0/0	0/0	0/0	0/0	0/0	0/0	0/1	0/0	250mM-247
Cs10.Chr01	27039869	C	T	Upstream_variant	0/0	0/0	0/1	0/0	0/0	0/0	0/0	0/0	200mM-103
Cs10.Chr01	27124565	C	T	Upstream_variant	0/0	0/0	0/1	0/0	0/0	0/0	0/0	0/0	200mM-103
Cs10.Chr01	27130999	G	A	Upstream_variant	0/0	0/0	0/0	0/0	0/1	0/0	0/0	0/0	200mM-227
Cs10.Chr01	27131003	C	T	Upstream_variant	0/0	0/0	0/0	0/0	0/1	0/0	0/0	0/0	200mM-227
Cs10.Chr01	27131021	C	T	Upstream_variant	0/0	0/0	0/0	0/0	0/1	0/0	0/0	0/0	200mM-227
Cs10.Chr01	27131068	C	T	Upstream_variant	0/0	0/0	0/0	0/0	0/1	0/0	0/0	0/0	200mM-227
Cs10.Chr01	27131073	G	A	Upstream_variant	0/0	0/0	0/0	0/0	0/1	0/0	0/0	0/0	200mM-227
Cs10.Chr01	27131075	C	T	Upstream_variant	0/0	0/0	0/0	0/0	0/1	0/0	0/0	0/0	200mM-227
Cs10.Chr01	27131109	G	A	Upstream_variant	0/0	0/0	0/0	0/0	0/1	0/0	0/0	0/0	200mM-227
Cs10.Chr01	27131223	A	G	Upstream_variant	1/1	1/1	1/1	1/1	0/1	1/1	1/1	1/1	200mM-227
Cs10.Chr01	27405934	G	A	Intergenic	0/0	0/0	0/1	0/0	0/0	0/0	0/0	0/0	200mM-103
Cs10.Chr01	27419549	G	A	Intergenic	0/0	0/0	0/0	0/0	0/0	0/0	0/1	0/0	250mM-247
Cs10.Chr01	27771677	C	T	Upstream_variant	0/0	0/0	0/0	0/0	0/1	0/0	0/0	0/0	200mM-227
Cs10.Chr01	27843081	G	A	Intergenic	0/0	0/0	0/1	0/0	0/0	0/0	0/0	0/0	200mM-103
Cs10.Chr01	27987059	G	A	Upstream_variant	0/0	0/0	0/1	0/0	0/0	0/0	0/0	0/0	200mM-103
Cs10.Chr01	28066984	G	A	Upstream_variant	0/0	0/0	0/1	0/0	0/0	0/0	0/0	0/0	200mM-103
Cs10.Chr01	28209613	G	A	Intergenic	0/0	1/1	1/1	1/1	0/1	1/1	1/1	1/1	200mM-227
Cs10.Chr01	28359771	G	A	Intergenic	0/0	0/0	0/0	0/0	0/1	0/0	0/0	0/0	200mM-227
Cs10.Chr01	28499852	C	T	Intergenic	0/0	0/0	0/1	0/0	0/0	0/0	0/0	0/0	200mM-103
Cs10.Chr01	28549143	C	T	Intergenic	0/0	0/0	0/1	0/0	0/0	0/0	0/0	0/0	200mM-103
Cs10.Chr01	28623153	C	T	Upstream_variant	0/0	0/0	0/0	0/0	0/0	0/0	0/0	0/1	250mM-57
Cs10.Chr01	28623230	C	T	Upstream_variant	0/0	0/0	0/0	0/0	0/0	0/0	0/0	0/1	250mM-57
Cs10.Chr01	29206984	C	T	Downstream_variant	0/0	0/0	0/0	0/0	0/1	0/0	0/0	0/0	200mM-227
Cs10.Chr01	29207020	C	T	Downstream_variant	0/0	0/0	0/0	0/0	0/1	0/0	0/0	0/0	200mM-227
Cs10.Chr01	29786420	G	A	Intergenic	0/0	1/1	0/1	0/0	0/0	0/0	0/0	0/0	200mM-103
Cs10.Chr01	29787161	T	C	Intergenic	0/0	1/1	0/1	0/0	0/0	0/0	0/0	0/0	200mM-103
Cs10.Chr01	29787552	G	A	Intergenic	0/0	1/1	0/1	0/0	0/0	0/0	0/0	0/0	200mM-103
Cs10.Chr01	29787833	T	C	Intergenic	0/0	1/1	0/1	0/0	0/0	0/0	0/0	0/0	200mM-103
Cs10.Chr01	29789199	T	C	Intergenic	0/0	1/1	0/1	0/0	0/0	0/0	0/0	0/0	200mM-103
Cs10.Chr01	29789207	G	A	Intergenic	0/0	1/1	0/1	0/0	0/0	0/0	0/0	0/0	200mM-103
Cs10.Chr01	29789212	C	T	Intergenic	0/0	1/1	0/1	0/0	0/0	0/0	0/0	0/0	200mM-103
Cs10.Chr01	29789256	C	T	Intergenic	0/0	1/1	0/1	0/0	0/0	0/0	0/0	0/0	200mM-103
Cs10.Chr01	29789545	T	C	Intergenic	0/0	1/1	0/1	0/0	0/0	0/0	0/0	0/0	200mM-103
Cs10.Chr01	29789924	A	G	Intergenic	0/0	1/1	0/1	0/0	0/0	0/0	0/0	0/0	200mM-103
Cs10.Chr01	29800385	C	T	Intergenic	0/0	1/1	0/1	0/0	0/0	0/0	0/0	0/0	200mM-103
Cs10.Chr01	29800529	G	A	Intergenic	0/0	1/1	0/1	0/0	0/0	0/0	0/0	0/0	200mM-103
Cs10.Chr01	29801556	G	A	Intergenic	0/0	1/1	0/1	0/0	0/0	0/0	0/0	0/0	200mM-103
Cs10.Chr01	29801723	C	T	Intergenic	0/0	1/1	0/1	0/0	0/0	0/0	0/0	0/0	200mM-103
Cs10.Chr01	29878382	C	T	Upstream_variant	0/0	0/0	0/1	0/0	0/0	0/0	0/0	0/0	200mM-103
Cs10.Chr01	29909874	A	G	Upstream_variant	1/1	1/1	1/1	1/1	0/1	1/1	1/1	1/1	200mM-227
Cs10.Chr01	29930309	C	T	Intergenic	0/0	0/0	0/1	0/0	0/0	0/0	0/0	0/0	200mM-103
Cs10.Chr01	29953103	G	A	Intergenic	0/0	0/0	0/0	0/0	0/1	0/0	0/0	0/0	200mM-227
Cs10.Chr01	29954713	G	A	Intergenic	0/0	0/0	0/0	0/0	0/1	0/0	0/0	0/0	200mM-227
Cs10.Chr01	30190496	G	A	Intronic	0/0	0/0	0/0	0/0	0/0	0/1	0/0	0/0	250mM-231
Cs10.Chr01	30314582	G	A	Intergenic	0/0	0/0	0/1	0/0	0/0	0/0	0/0	0/0	200mM-103
Cs10.Chr01	30356614	G	A	Intergenic	0/0	0/0	0/0	0/0	0/0	0/0	0/0	0/1	250mM-57
Cs10.Chr01	30356649	C	T	Intergenic	0/0	0/0	0/0	0/0	0/0	0/0	0/0	0/1	250mM-57
Cs10.Chr01	30396760	G	A	Intergenic	0/0	0/0	0/0	0/1	0/0	0/0	0/0	0/0	200mM-219
Cs10.Chr01	30945042	G	A	Upstream_variant	0/0	0/0	0/1	0/0	0/0	0/0	0/0	0/0	200mM-103
Cs10.Chr01	30988022	G	A	Upstream_variant	0/0	0/0	0/1	0/0	0/0	0/0	0/0	0/0	200mM-103
Cs10.Chr01	32354297	C	T	Upstream_variant	0/0	0/0	0/1	0/0	0/0	0/0	0/0	0/0	200mM-103
Cs10.Chr01	32373468	C	T	Upstream_variant	0/0	0/0	0/1	0/0	0/0	0/0	0/0	0/0	200mM-103
Cs10.Chr01	32496655	G	A	Intergenic	0/0	0/0	0/0	0/0	0/0	0/0	0/0	0/1	250mM-57
Cs10.Chr01	32506429	G	A	Intergenic	0/0	0/0	0/1	0/0	0/0	0/0	0/0	0/0	200mM-103
Cs10.Chr01	32522088	C	T	Intergenic	0/0	0/0	0/1	0/0	0/0	0/0	0/0	0/0	200mM-103
Cs10.Chr01	32535119	C	T	Missense	0/0	0/0	0/1	0/0	0/0	0/0	0/0	0/0	200mM-103
Cs10.Chr01	32557234	G	A	Intergenic	0/0	0/0	0/1	0/0	0/0	0/0	0/0	0/0	200mM-103
Cs10.Chr01	33130604	C	T	Upstream_variant	0/0	0/0	0/1	0/0	0/0	0/0	0/0	0/0	200mM-103
Cs10.Chr01	33661615	G	A	Intronic	0/0	0/0	0/0	0/0	0/1	0/0	0/0	0/0	200mM-227
Cs10.Chr01	33720273	G	A	Upstream_variant	0/0	0/0	0/0	0/0	0/1	0/0	0/0	0/0	200mM-227
Cs10.Chr01	34840851	G	A	Intergenic	0/0	0/0	0/1	0/0	0/0	0/0	0/0	0/0	200mM-103
Cs10.Chr01	34960552	C	T	Downstream_variant	0/0	0/0	0/0	0/0	0/1	0/0	0/0	0/0	200mM-227
Cs10.Chr01	35058939	C	T	Intergenic	0/0	0/0	0/0	0/0	0/1	0/0	0/0	0/0	200mM-227
Cs10.Chr01	35068977	C	T	Missense	0/0	0/0	0/0	0/0	0/1	0/0	0/0	0/0	200mM-227
Cs10.Chr01	35131770	C	T	Intergenic	0/0	0/0	0/0	0/0	0/1	0/0	0/0	0/0	200mM-227
Cs10.Chr01	35230579	G	A	Intergenic	0/0	0/0	0/0	0/0	0/1	0/0	0/0	0/0	200mM-227
Cs10.Chr01	36102490	G	A	Intergenic	0/0	0/0	0/1	0/0	0/0	0/0	0/0	0/0	200mM-103
Cs10.Chr01	36165368	C	T	Downstream_variant	0/0	0/0	0/0	0/0	0/1	0/0	0/0	0/0	200mM-227
Cs10.Chr01	36362226	C	T	Intergenic	0/0	0/0	0/0	0/0	0/1	0/0	0/0	0/0	200mM-227
Cs10.Chr01	36456513	G	A	Missense	0/0	0/0	0/1	0/0	0/0	0/0	0/0	0/0	200mM-103
Cs10.Chr01	36457863	G	A	Upstream_variant	0/0	0/0	0/0	0/0	0/0	0/0	0/1	0/0	250mM-247
Cs10.Chr01	36636607	C	T	Intergenic	0/0	0/0	0/0	0/0	0/0	0/0	0/1	0/0	250mM-247
Cs10.Chr01	36638899	G	A	Intergenic	0/0	0/0	0/1	0/0	0/0	0/0	0/0	0/0	200mM-103
Cs10.Chr01	36735269	C	T	Upstream_variant	0/0	0/0	0/1	0/0	0/0	0/0	0/0	0/0	200mM-103
Cs10.Chr01	37514170	C	T	Intergenic	0/0	0/0	0/0	0/0	0/1	0/0	0/0	0/0	200mM-227
Cs10.Chr01	37857131	G	A	Upstream_variant	0/0	0/0	0/0	0/0	0/1	0/0	0/0	0/0	200mM-227
Cs10.Chr01	37997908	G	A	Intergenic	0/0	0/0	0/0	0/1	0/0	0/0	0/0	0/0	200mM-219
Cs10.Chr01	38079727	C	T	Intergenic	0/0	0/0	0/1	0/0	0/0	0/0	0/0	0/0	200mM-103
Cs10.Chr01	38118013	G	A	Upstream_variant	0/0	0/0	0/1	0/0	0/0	0/0	0/0	0/0	200mM-103
Cs10.Chr01	38135185	G	A	Intergenic	0/0	0/0	0/1	0/0	0/0	0/0	0/0	0/0	200mM-103
Cs10.Chr01	38222401	G	A	Intergenic	0/0	0/0	0/1	0/0	0/0	0/0	0/0	0/0	200mM-103
Cs10.Chr01	38425125	C	T	Intronic	0/0	0/0	0/0	0/0	0/1	0/0	0/0	0/0	200mM-227
Cs10.Chr01	38434318	C	T	Intergenic	0/0	0/0	0/0	0/0	0/0	0/0	0/0	0/1	250mM-57
Cs10.Chr01	38462327	C	T	Intergenic	1/1	0/0	0/1	1/1	1/1	1/1	1/1	1/1	200mM-103
Cs10.Chr01	38462494	G	A	Intergenic	1/1	0/0	0/1	1/1	1/1	1/1	1/1	1/1	200mM-103
Cs10.Chr01	38463328	G	A	Intergenic	1/1	0/0	0/1	1/1	1/1	1/1	1/1	1/1	200mM-103
Cs10.Chr01	38463742	G	A	Intergenic	1/1	0/0	0/1	1/1	1/1	1/1	1/1	1/1	200mM-103
Cs10.Chr01	38463966	T	C	Intergenic	1/1	0/0	0/1	1/1	1/1	1/1	1/1	1/1	200mM-103
Cs10.Chr01	38464055	A	G	Intergenic	1/1	0/0	0/1	1/1	1/1	1/1	1/1	1/1	200mM-103
Cs10.Chr01	38464234	C	T	Intergenic	1/1	0/0	0/1	1/1	1/1	1/1	1/1	1/1	200mM-103
Cs10.Chr01	38464265	T	C	Intergenic	1/1	0/0	0/1	1/1	1/1	1/1	1/1	1/1	200mM-103
Cs10.Chr01	38744528	C	T	Upstream_variant	0/0	0/0	0/0	0/0	0/1	0/0	0/0	0/0	200mM-227
Cs10.Chr01	38780082	C	T	Upstream_variant	0/0	0/0	0/1	0/0	0/0	0/0	0/0	0/0	200mM-103
Cs10.Chr01	38791389	C	T	Upstream_variant	0/0	0/0	0/1	0/0	0/0	0/0	0/0	0/0	200mM-103
Cs10.Chr01	38796476	G	A	Downstream_variant	0/0	0/0	0/0	0/0	0/1	0/0	0/0	0/0	200mM-227
Cs10.Chr01	38976980	T	C	Intergenic	1/1	0/0	0/0	0/0	0/1	0/0	0/0	0/0	200mM-227
Cs10.Chr01	38983816	C	T	Intergenic	0/0	0/0	0/0	0/0	0/1	0/0	0/0	0/0	200mM-227
Cs10.Chr01	39244050	G	A	Downstream_variant	0/0	0/0	0/1	0/0	0/0	0/0	0/0	0/0	200mM-103
Cs10.Chr01	39252864	C	T	Intergenic	0/0	0/0	0/0	0/0	0/1	0/0	0/0	0/0	200mM-227
Cs10.Chr01	39312851	C	T	Intronic	0/0	0/0	0/0	0/0	0/1	0/0	0/0	0/0	200mM-227
Cs10.Chr01	39312930	C	T	Intronic	0/0	0/0	0/0	0/0	0/1	0/0	0/0	0/0	200mM-227
Cs10.Chr01	39369999	G	A	Missense	0/0	0/0	0/1	0/0	0/0	0/0	0/0	0/0	200mM-103
Cs10.Chr01	41380357	C	T	Intergenic	0/0	0/0	0/0	0/0	0/1	0/0	0/0	0/0	200mM-227
Cs10.Chr01	41608890	G	A	Intergenic	0/0	0/0	0/1	0/0	0/0	0/0	0/0	0/0	200mM-103
Cs10.Chr01	41654418	A	G	Downstream_variant	1/1	1/1	1/1	1/1	0/1	1/1	1/1	1/1	200mM-227
Cs10.Chr01	41807732	G	A	Upstream_variant	0/0	0/0	0/0	0/0	0/0	0/0	0/1	0/0	250mM-247
Cs10.Chr01	41832053	G	A	Missense	0/0	0/0	0/1	0/0	0/0	0/0	0/0	0/0	200mM-103
Cs10.Chr01	42127160	G	A	Intergenic	0/0	0/0	0/1	0/0	0/0	0/0	0/0	0/0	200mM-103
Cs10.Chr01	42233843	C	T	Intergenic	0/0	0/0	0/1	0/0	0/0	0/0	0/0	0/0	200mM-103
Cs10.Chr01	42435904	G	A	Intronic	0/0	0/0	0/1	0/0	0/0	0/0	0/0	0/0	200mM-103
Cs10.Chr01	42502187	G	A	Synonymous	0/0	0/0	0/1	0/0	0/0	0/0	0/0	0/0	200mM-103
Cs10.Chr01	42603583	C	T	Upstream_variant	0/0	0/0	0/0	0/0	0/1	0/0	0/0	0/0	200mM-227
Cs10.Chr01	42770386	G	A	Intergenic	0/0	0/0	0/0	0/0	0/1	0/0	0/0	0/0	200mM-227
Cs10.Chr01	43173640	C	T	Downstream_variant	0/0	0/0	0/0	0/0	0/1	0/0	0/0	0/0	200mM-227
Cs10.Chr01	43628802	G	A	Intergenic	0/0	0/0	0/1	0/0	0/0	0/0	0/0	0/0	200mM-103
Cs10.Chr01	43677446	C	T	Intergenic	0/0	0/0	0/0	0/0	0/1	0/0	0/0	0/0	200mM-227
Cs10.Chr01	43736744	G	A	Intergenic	0/0	0/0	0/1	0/0	0/0	0/0	0/0	0/0	200mM-103
Cs10.Chr01	43898828	G	A	Upstream_variant	0/0	0/0	0/0	0/0	0/0	0/0	0/1	0/0	250mM-247
Cs10.Chr01	44059316	G	A	Upstream_variant	0/0	0/0	0/1	0/0	0/0	0/0	0/0	0/0	200mM-103
Cs10.Chr01	44558440	G	A	Upstream_variant	0/0	0/0	0/0	0/0	0/1	0/0	0/0	0/0	200mM-227
Cs10.Chr01	45118908	G	A	Intergenic	0/0	0/0	0/1	0/0	0/0	0/0	0/0	0/0	200mM-103
Cs10.Chr01	45128765	G	A	Intergenic	0/0	0/0	0/0	0/0	0/1	0/0	0/0	0/0	200mM-227
Cs10.Chr01	45150500	G	A	Missense	0/0	0/0	0/1	0/0	0/0	0/0	0/0	0/0	200mM-103
Cs10.Chr01	45290132	G	A	Upstream_variant	0/0	0/0	0/1	0/0	0/0	0/0	0/0	0/0	200mM-103
Cs10.Chr01	45299080	G	A	Upstream_variant	0/0	0/0	0/0	0/0	0/0	0/0	0/1	0/0	250mM-247
Cs10.Chr01	45323811	G	A	Intronic	0/0	0/0	0/0	0/0	0/1	0/0	0/0	0/0	200mM-227
Cs10.Chr01	45389697	G	A	Upstream_variant	0/0	0/0	0/1	0/0	0/0	0/0	0/0	0/0	200mM-103
Cs10.Chr01	45402063	C	T	Upstream_variant	0/0	0/0	0/0	0/0	0/0	0/1	0/0	0/0	250mM-231
Cs10.Chr01	45424626	G	A	Upstream_variant	0/0	0/0	0/0	0/0	0/1	0/0	0/0	0/0	200mM-227
Cs10.Chr01	45563411	G	A	Intergenic	0/0	0/0	0/1	0/0	0/0	0/0	0/0	0/0	200mM-103
Cs10.Chr01	45713376	G	A	Intergenic	0/0	0/0	0/0	0/0	0/1	0/0	0/0	0/0	200mM-227
Cs10.Chr01	45713698	G	A	Intergenic	0/0	0/0	0/0	0/0	0/1	0/0	0/0	0/0	200mM-227
Cs10.Chr01	45752256	G	A	Intergenic	0/0	0/0	0/0	0/0	0/1	0/0	0/0	0/0	200mM-227
Cs10.Chr01	45785220	G	A	Intergenic	0/0	0/0	0/0	0/0	0/1	0/0	0/0	0/0	200mM-227
Cs10.Chr01	45799176	C	T	Intergenic	0/0	0/0	0/1	0/0	0/0	0/0	0/0	0/0	200mM-103
Cs10.Chr01	45825218	G	A	Intergenic	0/0	0/0	0/0	0/0	0/1	0/0	0/0	0/0	200mM-227
Cs10.Chr01	45865445	C	T	Intergenic	0/0	1/1	0/1	0/0	0/0	0/0	0/0	0/0	200mM-103
Cs10.Chr01	46003601	G	A	Missense	0/0	0/0	0/1	0/0	0/0	0/0	0/0	0/0	200mM-103
Cs10.Chr01	46003919	G	A	Missense	0/0	0/0	0/1	0/0	0/0	0/0	0/0	0/0	200mM-103
Cs10.Chr01	46076505	C	T	Intergenic	0/0	0/0	0/0	0/0	0/0	0/1	0/0	0/0	250mM-231
Cs10.Chr01	46076527	G	A	Intergenic	0/0	0/0	0/0	0/0	0/0	0/1	0/0	0/0	250mM-231
Cs10.Chr01	46076563	C	T	Intergenic	0/0	0/0	0/0	0/0	0/0	0/1	0/0	0/0	250mM-231
Cs10.Chr01	46076611	C	T	Intergenic	0/0	0/0	0/0	0/0	0/0	0/1	0/0	0/0	250mM-231
Cs10.Chr01	46076615	C	T	Intergenic	0/0	0/0	0/0	0/0	0/0	0/1	0/0	0/0	250mM-231
Cs10.Chr01	46076617	G	A	Intergenic	0/0	0/0	0/0	0/0	0/0	0/1	0/0	0/0	250mM-231
Cs10.Chr01	46096306	G	A	Upstream_variant	0/0	0/0	0/1	0/0	0/0	0/0	0/0	0/0	200mM-103
Cs10.Chr01	46197895	T	C	Intergenic	1/1	1/1	0/1	1/1	1/1	1/1	1/1	1/1	200mM-103
Cs10.Chr01	46261385	C	T	Upstream_variant	0/0	0/0	0/0	0/0	0/1	0/0	0/0	0/0	200mM-227
Cs10.Chr01	46271963	G	A	Intergenic	0/0	0/0	0/0	0/0	0/0	0/0	0/1	0/0	250mM-247
Cs10.Chr01	46278731	A	G	Intergenic	1/1	1/1	1/1	1/1	0/1	1/1	1/1	1/1	200mM-227
Cs10.Chr01	46679264	C	T	Upstream_variant	0/0	0/0	0/0	0/0	0/1	0/0	0/0	0/0	200mM-227
Cs10.Chr01	46696725	C	T	Upstream_variant	0/0	0/0	0/0	0/0	0/1	0/0	0/0	0/0	200mM-227
Cs10.Chr01	46698703	G	A	Upstream_variant	0/0	0/0	0/0	0/0	0/0	0/0	0/0	0/1	250mM-57
Cs10.Chr01	47421315	C	T	Intergenic	0/0	0/0	0/1	0/0	0/0	0/0	0/0	0/0	200mM-103
Cs10.Chr01	47467247	A	G	Intergenic	1/1	1/1	1/1	1/1	0/1	1/1	1/1	1/1	200mM-227
Cs10.Chr01	47634578	G	A	Intergenic	1/1	0/0	0/0	0/0	0/1	0/0	0/0	0/0	200mM-227
Cs10.Chr01	48233469	T	C	Intergenic	0/0	1/1	1/1	1/1	0/1	1/1	1/1	1/1	200mM-227
Cs10.Chr01	48448263	C	T	Upstream_variant	0/0	0/0	0/1	0/0	0/0	0/0	0/0	0/0	200mM-103
Cs10.Chr01	48977943	C	T	Intergenic	0/0	0/0	0/0	0/0	0/1	0/0	0/0	0/0	200mM-227
Cs10.Chr01	49002934	C	T	Upstream_variant	0/0	0/0	0/0	0/0	0/1	0/0	0/0	0/0	200mM-227
Cs10.Chr01	49016229	G	A	Upstream_variant	0/0	0/0	0/0	0/0	0/0	0/1	0/0	0/0	250mM-231
Cs10.Chr01	49016266	G	A	Upstream_variant	0/0	0/0	0/0	0/0	0/0	0/1	0/0	0/0	250mM-231
Cs10.Chr01	49022668	C	T	Intergenic	0/0	0/0	0/0	0/0	0/1	0/0	0/0	0/0	200mM-227
Cs10.Chr01	49043747	G	A	Intergenic	0/0	0/0	0/1	0/0	0/0	0/0	0/0	0/0	200mM-103
Cs10.Chr01	49095713	G	A	Downstream_variant	0/0	0/0	0/1	0/0	0/0	0/0	0/0	0/0	200mM-103
Cs10.Chr01	49099409	G	A	Synonymous	0/0	0/0	0/1	0/0	0/0	0/0	0/0	0/0	200mM-103
Cs10.Chr01	49273236	G	A	Intergenic	0/0	0/0	0/1	0/0	0/0	0/0	0/0	0/0	200mM-103
Cs10.Chr01	49278015	G	A	Intergenic	0/0	0/0	0/0	0/0	0/1	0/0	0/0	0/0	200mM-227
Cs10.Chr01	49323021	G	A	Intronic	0/0	0/0	0/0	0/0	0/0	0/0	0/1	0/0	250mM-247
Cs10.Chr01	49390844	G	A	Downstream_variant	1/1	0/0	0/0	0/0	0/1	0/0	0/0	0/0	200mM-227
Cs10.Chr01	49419065	C	T	Upstream_variant	0/0	0/0	0/0	0/0	0/1	0/0	0/0	0/0	200mM-227
Cs10.Chr01	50138460	C	T	Intergenic	0/0	0/0	0/0	0/0	0/1	0/0	0/0	0/0	200mM-227
Cs10.Chr01	50553984	C	T	Downstream_variant	0/0	0/0	0/1	0/0	0/0	0/0	0/0	0/0	200mM-103
Cs10.Chr01	50591331	G	A	Upstream_variant	0/0	0/0	0/0	0/0	0/0	0/0	0/1	0/0	250mM-247
Cs10.Chr01	51744878	G	A	Intergenic	0/0	0/0	0/0	0/0	0/1	0/0	0/0	0/0	200mM-227
Cs10.Chr01	51749859	C	T	Intergenic	0/0	0/0	0/0	0/0	0/0	0/0	0/1	0/0	250mM-247
Cs10.Chr01	51791400	C	T	Intergenic	0/0	0/0	0/0	0/0	0/0	0/0	0/1	0/0	250mM-247
Cs10.Chr01	53169994	C	T	Downstream_variant	0/0	0/0	0/0	0/0	0/1	0/0	0/0	0/0	200mM-227
Cs10.Chr01	53276299	C	T	Intergenic	0/0	0/0	0/0	0/0	0/1	0/0	0/0	0/0	200mM-227
Cs10.Chr01	53309996	C	T	Downstream_variant	0/0	0/0	0/0	0/0	0/1	0/0	0/0	0/0	200mM-227
Cs10.Chr01	53381945	C	T	Intergenic	0/0	0/0	0/0	0/0	0/1	0/0	0/0	0/0	200mM-227
Cs10.Chr01	53426978	G	A	Intergenic	0/0	0/0	0/0	0/0	0/0	0/0	0/1	0/0	250mM-247
Cs10.Chr01	53440033	C	T	Missense	0/0	0/0	0/0	0/0	0/1	0/0	0/0	0/0	200mM-227
Cs10.Chr01	53625138	C	T	Intergenic	0/0	0/0	0/0	0/0	0/1	0/0	0/0	0/0	200mM-227
Cs10.Chr01	54497550	G	A	Intergenic	1/1	0/0	0/1	1/1	1/1	1/1	1/1	1/1	200mM-103
Cs10.Chr01	54644565	G	A	Intergenic	0/0	0/0	0/0	0/0	0/0	0/0	0/0	0/1	250mM-57
Cs10.Chr01	55030715	C	T	Intergenic	0/0	0/0	0/1	0/0	0/0	0/0	0/0	0/0	200mM-103
Cs10.Chr01	55507133	G	A	Intergenic	0/0	0/0	0/0	0/0	0/0	0/0	0/1	0/0	250mM-247
Cs10.Chr01	55746859	G	A	Downstream_variant	0/0	0/0	0/1	0/0	0/0	0/0	0/0	0/0	200mM-103
Cs10.Chr01	55826340	C	T	Upstream_variant	0/0	0/0	0/0	0/0	0/1	0/0	0/0	0/0	200mM-227
Cs10.Chr01	56665493	C	T	Intergenic	0/0	0/0	0/1	0/0	0/0	0/0	0/0	0/0	200mM-103
Cs10.Chr01	57597426	C	T	Intergenic	0/0	0/0	0/1	0/0	0/0	0/0	0/0	0/0	200mM-103
Cs10.Chr01	57812021	C	T	Intergenic	0/0	0/0	0/0	0/0	0/1	0/0	0/0	0/0	200mM-227
Cs10.Chr01	58069427	G	A	Synonymous	0/0	0/0	0/1	0/0	0/0	0/0	0/0	0/0	200mM-103
Cs10.Chr01	58089612	G	A	Intergenic	0/0	0/0	0/1	0/0	0/0	0/0	0/0	0/0	200mM-103
Cs10.Chr01	58326032	G	A	Intergenic	0/0	0/0	0/0	0/0	0/1	0/0	0/0	0/0	200mM-227
Cs10.Chr01	58906361	G	A	Intergenic	0/0	0/0	0/1	0/0	0/0	0/0	0/0	0/0	200mM-103
Cs10.Chr01	59086413	G	A	Synonymous	0/0	0/0	0/0	0/0	0/1	0/0	0/0	0/0	200mM-227
Cs10.Chr01	59906425	G	A	Splice_site	0/0	0/0	0/0	0/0	0/0	0/0	0/1	0/0	250mM-247
Cs10.Chr01	61412068	G	A	Intergenic	0/0	0/0	0/0	0/0	0/1	0/0	0/0	0/0	200mM-227
Cs10.Chr01	61852802	G	A	Intergenic	0/0	0/0	0/0	0/0	0/0	0/0	0/1	0/0	250mM-247
Cs10.Chr01	61963677	C	T	Upstream_variant	0/0	0/0	0/0	0/0	0/1	0/0	0/0	0/0	200mM-227
Cs10.Chr01	62017049	G	A	Intergenic	0/0	0/0	0/1	0/0	0/0	0/0	0/0	0/0	200mM-103
Cs10.Chr01	62023057	C	T	Intergenic	0/0	0/0	0/0	0/0	0/1	0/0	0/0	0/0	200mM-227
Cs10.Chr01	62388275	G	A	Intergenic	0/0	0/0	0/1	0/0	0/0	0/0	0/0	0/0	200mM-103
Cs10.Chr01	62445462	C	T	Intergenic	0/0	0/0	0/0	0/0	0/1	0/0	0/0	0/0	200mM-227
Cs10.Chr01	62455679	G	A	Intergenic	0/0	0/0	0/1	0/0	0/0	0/0	0/0	0/0	200mM-103
Cs10.Chr01	62479914	G	A	Intergenic	0/0	0/0	0/1	0/0	0/0	0/0	0/0	0/0	200mM-103
Cs10.Chr01	62901259	C	T	Missense	0/0	0/0	0/1	0/0	0/0	0/0	0/0	0/0	200mM-103
Cs10.Chr01	62992203	G	A	Downstream_variant	0/0	0/0	0/0	0/0	0/1	0/0	0/0	0/0	200mM-227
Cs10.Chr01	63478615	G	A	Intergenic	0/0	0/0	0/0	0/0	0/1	0/0	0/0	0/0	200mM-227
Cs10.Chr01	63620058	G	A	Intergenic	0/0	0/0	0/0	0/0	0/1	0/0	0/0	0/0	200mM-227
Cs10.Chr01	63695240	G	A	Upstream_variant	0/0	0/0	0/0	0/0	0/1	0/0	0/0	0/0	200mM-227
Cs10.Chr01	63695241	C	T	Upstream_variant	0/0	0/0	0/0	0/0	0/1	0/0	0/0	0/0	200mM-227
Cs10.Chr01	63763631	C	T	Synonymous	0/0	0/0	0/1	0/0	0/0	0/0	0/0	0/0	200mM-103
Cs10.Chr01	63782700	G	A	Intergenic	0/0	0/0	0/0	0/0	0/1	0/0	0/0	0/0	200mM-227
Cs10.Chr01	64049299	G	A	Intronic	0/0	0/0	0/0	0/0	0/0	0/0	0/1	0/0	250mM-247
Cs10.Chr01	64049308	G	A	Intronic	0/0	0/0	0/0	0/0	0/0	0/0	0/1	0/0	250mM-247
Cs10.Chr01	64050411	C	T	Intronic	0/0	0/0	0/0	0/0	0/0	0/0	0/1	0/0	250mM-247
Cs10.Chr01	64445794	C	T	Upstream_variant	0/0	0/0	0/0	0/0	0/1	0/0	0/0	0/0	200mM-227
Cs10.Chr01	64607612	G	A	Upstream_variant	0/0	0/0	0/0	0/0	0/0	0/0	0/1	0/0	250mM-247
Cs10.Chr01	64612759	G	A	Intergenic	0/0	0/0	0/0	0/0	0/1	0/0	0/0	0/0	200mM-227
Cs10.Chr01	64774795	T	C	Upstream_variant	1/1	0/0	0/0	0/0	0/1	0/0	0/0	0/0	200mM-227
Cs10.Chr01	64981777	G	A	Intergenic	0/0	0/0	0/0	0/0	0/1	0/0	0/0	0/0	200mM-227
Cs10.Chr01	65077175	G	A	Splice_site	0/0	0/0	0/0	0/0	0/1	0/0	0/0	0/0	200mM-227
Cs10.Chr01	65110968	C	T	Intronic	0/0	0/0	0/1	0/0	0/0	0/0	0/0	0/0	200mM-103
Cs10.Chr01	65219039	G	A	Intergenic	0/0	0/0	0/0	0/0	0/1	0/0	0/0	0/0	200mM-227
Cs10.Chr01	65225061	G	A	Intergenic	0/0	0/0	0/0	0/0	0/0	0/1	0/0	0/0	250mM-231
Cs10.Chr01	65314395	C	T	Intergenic	0/0	0/0	0/1	0/0	0/0	0/0	0/0	0/0	200mM-103
Cs10.Chr01	65408902	G	A	Intergenic	0/0	0/0	0/0	0/0	0/0	0/0	0/1	0/0	250mM-247
Cs10.Chr01	65409119	G	A	Intergenic	0/0	0/0	0/0	0/0	0/0	0/0	0/1	0/0	250mM-247
Cs10.Chr01	65439025	C	T	Intergenic	0/0	0/0	0/0	0/1	0/0	0/0	0/0	0/0	200mM-219
Cs10.Chr01	65526485	C	T	Intergenic	0/0	0/0	0/0	0/0	0/0	0/0	0/1	0/0	250mM-247
Cs10.Chr01	65561027	G	A	Intergenic	0/0	0/0	0/0	0/0	0/0	0/0	0/0	0/1	250mM-57
Cs10.Chr01	65609225	G	A	Intergenic	0/0	0/0	0/0	0/0	0/1	0/0	0/0	0/0	200mM-227
Cs10.Chr01	65698530	C	T	Intergenic	0/0	0/0	0/1	0/0	0/0	0/0	0/0	0/0	200mM-103
Cs10.Chr01	65769477	C	T	Upstream_variant	0/0	0/0	0/0	0/0	0/1	0/0	0/0	0/0	200mM-227
Cs10.Chr01	66127028	G	A	Upstream_variant	0/0	0/0	0/1	0/0	0/0	0/0	0/0	0/0	200mM-103
Cs10.Chr01	66203273	C	T	Upstream_variant	0/0	0/0	0/0	0/0	0/1	0/0	0/0	0/0	200mM-227
Cs10.Chr01	66289387	G	A	Upstream_variant	0/0	0/0	0/0	0/0	0/0	0/0	0/1	0/0	250mM-247
Cs10.Chr01	66350899	C	T	Upstream_variant	0/0	0/0	0/0	0/0	0/1	0/0	0/0	0/0	200mM-227
Cs10.Chr01	66350906	C	T	Upstream_variant	0/0	0/0	0/0	0/0	0/1	0/0	0/0	0/0	200mM-227
Cs10.Chr01	66857731	C	T	Intergenic	0/0	0/0	0/0	0/0	0/0	0/0	0/1	0/0	250mM-247
Cs10.Chr01	67178247	C	T	Intergenic	0/0	0/0	0/0	0/0	0/1	0/0	0/0	0/0	200mM-227
Cs10.Chr01	67199265	C	T	Intergenic	0/0	0/0	0/0	0/0	0/1	0/0	0/0	0/0	200mM-227
Cs10.Chr01	67398178	C	T	Downstream_variant	0/0	0/0	0/0	0/0	0/1	0/0	0/0	0/0	200mM-227
Cs10.Chr01	67439459	C	T	Downstream_variant	0/0	0/0	0/0	0/0	0/1	0/0	0/0	0/0	200mM-227
Cs10.Chr01	67766035	C	T	Upstream_variant	0/0	0/0	0/0	0/0	0/1	0/0	0/0	0/0	200mM-227
Cs10.Chr01	67766039	C	T	Upstream_variant	0/0	0/0	0/0	0/0	0/1	0/0	0/0	0/0	200mM-227
Cs10.Chr01	67997192	G	A	Synonymous	0/0	0/0	0/1	0/0	0/0	0/0	0/0	0/0	200mM-103
Cs10.Chr01	68031556	G	A	Intergenic	0/0	0/0	0/0	0/0	0/1	0/0	0/0	0/0	200mM-227
Cs10.Chr01	68163838	C	T	Upstream_variant	0/0	0/0	0/0	0/0	0/1	0/0	0/0	0/0	200mM-227
Cs10.Chr01	68173944	G	A	Intergenic	0/0	0/0	0/0	0/0	0/1	0/0	0/0	0/0	200mM-227
Cs10.Chr01	68279864	G	A	Intergenic	0/0	0/0	0/0	0/0	0/0	0/0	0/0	0/1	250mM-57
Cs10.Chr01	68478410	C	T	Upstream_variant	0/0	0/0	0/0	0/0	0/1	0/0	0/0	0/0	200mM-227
Cs10.Chr01	68595665	G	A	Intronic	0/0	0/0	0/0	0/0	0/0	0/0	0/1	0/0	250mM-247
Cs10.Chr01	69425214	C	T	Missense	0/0	0/0	0/1	0/0	0/0	0/0	0/0	0/0	200mM-103
Cs10.Chr01	69450124	G	A	Intergenic	0/0	0/0	0/0	0/0	0/1	0/0	0/0	0/0	200mM-227
Cs10.Chr01	69868993	G	A	Intergenic	0/0	0/0	0/1	0/0	0/0	0/0	0/0	0/0	200mM-103
Cs10.Chr01	70148321	C	T	Upstream_variant	0/0	0/0	0/0	0/0	0/1	0/0	0/0	0/0	200mM-227
Cs10.Chr01	70345508	G	A	Synonymous	0/0	0/0	0/0	0/0	0/0	0/0	0/1	0/0	250mM-247
Cs10.Chr01	70384447	G	A	Intergenic	0/0	0/0	0/1	0/0	0/0	0/0	0/0	0/0	200mM-103
Cs10.Chr01	70543953	G	A	Intergenic	0/0	0/0	0/1	0/0	0/0	0/0	0/0	0/0	200mM-103
Cs10.Chr01	70709755	G	A	Upstream_variant	0/0	0/0	0/1	0/0	0/0	0/0	0/0	0/0	200mM-103
Cs10.Chr01	70754451	G	A	Upstream_variant	0/0	0/0	0/1	0/0	0/0	0/0	0/0	0/0	200mM-103
Cs10.Chr01	70791194	T	C	Intronic	1/1	0/0	0/0	0/0	0/1	0/0	0/0	0/0	200mM-227
Cs10.Chr01	70791196	A	G	Intronic	1/1	0/0	0/0	0/0	0/1	0/0	0/0	0/0	200mM-227
Cs10.Chr01	70791201	G	A	Intronic	1/1	0/0	0/0	0/0	0/1	0/0	0/0	0/0	200mM-227
Cs10.Chr01	70862938	C	T	Missense	0/0	0/0	0/0	0/0	0/0	0/0	0/0	0/1	250mM-57
Cs10.Chr01	71040754	C	T	Upstream_variant	0/0	0/0	0/0	0/0	0/1	0/0	0/0	0/0	200mM-227
Cs10.Chr01	71041876	G	A	Missense	0/0	0/0	0/0	0/0	0/1	0/0	0/0	0/0	200mM-227
Cs10.Chr01	71134304	C	T	Intergenic	0/0	0/0	0/0	0/0	0/0	0/0	0/1	0/0	250mM-247
Cs10.Chr01	71145004	G	A	Downstream_variant	0/0	0/0	0/0	0/0	0/0	0/1	0/0	0/0	250mM-231
Cs10.Chr01	71205879	C	T	Downstream_variant	0/0	0/0	0/1	0/0	0/0	0/0	0/0	0/0	200mM-103
Cs10.Chr01	71337175	C	T	Missense	0/0	0/0	0/1	0/0	0/0	0/0	0/0	0/0	200mM-103
Cs10.Chr01	71344685	G	A	Intronic	0/0	0/0	0/0	0/0	0/1	0/0	0/0	0/0	200mM-227
Cs10.Chr01	71954069	C	T	Upstream_variant	0/0	0/0	0/0	0/0	0/1	0/0	0/0	0/0	200mM-227
Cs10.Chr01	71988451	C	T	Synonymous	0/0	0/0	0/0	0/0	0/0	0/1	0/0	0/0	250mM-231
Cs10.Chr01	72005182	C	T	Downstream_variant	0/0	0/0	0/1	0/0	0/0	0/0	0/0	0/0	200mM-103
Cs10.Chr01	72051983	G	A	Upstream_variant	0/0	0/0	0/0	0/0	0/1	0/0	0/0	0/0	200mM-227
Cs10.Chr01	72193198	A	G	Upstream_variant	1/1	1/1	1/1	1/1	0/1	1/1	1/1	1/1	200mM-227
Cs10.Chr01	72193245	C	T	Upstream_variant	0/0	0/0	0/0	0/0	0/1	0/0	0/0	0/0	200mM-227
Cs10.Chr01	72904277	G	A	Intergenic	0/0	0/0	0/0	0/0	0/0	0/0	0/0	0/1	250mM-57
Cs10.Chr01	73545590	C	T	Intergenic	0/0	0/0	0/0	0/0	0/0	0/1	0/0	0/0	250mM-231
Cs10.Chr01	73562553	C	T	Upstream_variant	0/0	0/0	0/1	0/0	0/0	0/0	0/0	0/0	200mM-103
Cs10.Chr01	73562595	C	T	Upstream_variant	0/0	0/0	0/1	0/0	0/0	0/0	0/0	0/0	200mM-103
Cs10.Chr01	73624514	G	A	Upstream_variant	0/0	0/0	0/1	0/0	0/0	0/0	0/0	0/0	200mM-103
Cs10.Chr01	74238533	G	A	Upstream_variant	0/0	0/0	0/0	0/0	0/0	0/0	0/1	0/0	250mM-247
Cs10.Chr01	74277922	G	A	Intergenic	0/0	1/1	0/1	0/0	0/0	0/0	0/0	0/0	200mM-103
Cs10.Chr01	74397094	C	T	Missense	0/0	0/0	0/0	0/0	0/0	0/0	0/1	0/0	250mM-247
Cs10.Chr01	74615277	G	A	Missense	0/0	0/0	0/1	0/0	0/0	0/0	0/0	0/0	200mM-103
Cs10.Chr01	74676287	C	T	Upstream_variant	0/0	0/0	0/0	0/0	0/0	0/1	0/0	0/0	250mM-231
Cs10.Chr01	74752935	G	A	Intronic	0/0	0/0	0/1	0/0	0/0	0/0	0/0	0/0	200mM-103
Cs10.Chr01	75103864	G	A	Downstream_variant	0/0	0/0	0/0	0/0	0/1	0/0	0/0	0/0	200mM-227
Cs10.Chr01	75574033	C	T	Intronic	0/0	0/0	0/0	0/0	0/0	0/0	0/0	0/1	250mM-57
Cs10.Chr01	75777674	G	A	Upstream_variant	0/0	0/0	0/0	0/0	0/0	0/0	0/0	0/1	250mM-57
Cs10.Chr01	75777687	A	G	Upstream_variant	1/1	1/1	1/1	1/1	1/1	1/1	1/1	0/1	250mM-57
Cs10.Chr01	76024069	G	A	Missense	1/1	0/0	0/0	0/0	0/1	0/0	0/0	0/0	200mM-227
Cs10.Chr01	76043816	C	T	Missense	0/0	0/0	0/0	0/0	0/1	0/0	0/0	0/0	200mM-227
Cs10.Chr01	76104120	C	T	Downstream_variant	0/0	0/0	0/0	0/0	0/1	0/0	0/0	0/0	200mM-227
Cs10.Chr01	76170633	G	A	Intergenic	0/0	0/0	0/0	0/0	0/1	0/0	0/0	0/0	200mM-227
Cs10.Chr01	76411852	G	A	Intergenic	0/0	0/0	0/0	0/0	0/1	0/0	0/0	0/0	200mM-227
Cs10.Chr01	76538813	G	A	Upstream_variant	0/0	0/0	0/0	0/0	0/1	0/0	0/0	0/0	200mM-227
Cs10.Chr01	77110249	T	C	Upstream_variant	1/1	1/1	1/1	1/1	0/1	1/1	1/1	1/1	200mM-227
Cs10.Chr01	77135654	C	T	Downstream_variant	0/0	0/0	0/0	0/0	0/1	0/0	0/0	0/0	200mM-227
Cs10.Chr01	77488353	A	G	Intergenic	1/1	1/1	1/1	1/1	0/1	1/1	1/1	1/1	200mM-227
Cs10.Chr01	77697389	C	T	Intergenic	0/0	0/0	0/0	0/0	0/1	0/0	0/0	0/0	200mM-227
Cs10.Chr01	79680371	G	A	Upstream_variant	0/0	0/0	0/0	0/0	0/0	0/0	0/0	0/1	250mM-57
Cs10.Chr01	79732555	G	A	Intergenic	0/0	0/0	0/0	0/0	0/1	0/0	0/0	0/0	200mM-227
Cs10.Chr01	79733815	G	A	Intergenic	0/0	0/0	0/0	0/0	0/1	0/0	0/0	0/0	200mM-227
Cs10.Chr01	79810215	C	T	Missense	0/0	0/0	0/1	0/0	0/0	0/0	0/0	0/0	200mM-103
Cs10.Chr01	79870976	G	A	Missense	0/0	0/0	0/0	0/0	0/1	0/0	0/0	0/0	200mM-227
Cs10.Chr01	79872424	G	A	Upstream_variant	0/0	0/0	0/0	0/0	0/1	0/0	0/0	0/0	200mM-227
Cs10.Chr01	79874810	G	A	Upstream_variant	0/0	0/0	0/0	0/0	0/1	0/0	0/0	0/0	200mM-227
Cs10.Chr01	79878211	G	A	Missense	0/0	0/0	0/0	0/0	0/1	0/0	0/0	0/0	200mM-227
Cs10.Chr01	79956272	C	T	Upstream_variant	0/0	0/0	0/0	0/0	0/1	0/0	0/0	0/0	200mM-227
Cs10.Chr01	79956284	C	T	Upstream_variant	0/0	0/0	0/0	0/0	0/1	0/0	0/0	0/0	200mM-227
Cs10.Chr01	79964319	G	A	Upstream_variant	0/0	0/0	0/0	0/0	0/1	0/0	0/0	0/0	200mM-227
Cs10.Chr01	79967167	G	A	Upstream_variant	0/0	0/0	0/0	0/0	0/0	0/0	0/1	0/0	250mM-247
Cs10.Chr01	80096019	G	A	Upstream_variant	0/0	0/0	0/1	0/0	0/0	0/0	0/0	0/0	200mM-103
Cs10.Chr01	80107602	A	G	Intronic	0/0	1/1	0/1	0/0	0/0	0/0	0/0	0/0	200mM-103
Cs10.Chr01	80314171	C	T	Intergenic	1/1	0/0	0/1	1/1	1/1	1/1	1/1	1/1	200mM-103
Cs10.Chr01	80634390	C	T	Intergenic	0/0	0/0	0/1	0/0	0/0	0/0	0/0	0/0	200mM-103
Cs10.Chr01	80936886	G	A	Intronic	0/0	0/0	0/0	0/0	0/1	0/0	0/0	0/0	200mM-227
Cs10.Chr01	80969533	G	A	Intergenic	0/0	0/0	0/1	0/0	0/0	0/0	0/0	0/0	200mM-103
Cs10.Chr01	81118835	G	A	Downstream_variant	0/0	0/0	0/0	0/0	0/1	0/0	0/0	0/0	200mM-227
Cs10.Chr01	81221763	C	T	Splice_site	0/0	0/0	0/1	0/0	0/0	0/0	0/0	0/0	200mM-103
Cs10.Chr01	81346436	G	A	Downstream_variant	0/0	0/0	0/0	0/0	0/1	0/0	0/0	0/0	200mM-227
Cs10.Chr01	81356946	T	C	Downstream_variant	1/1	0/0	1/1	0/1	1/1	1/1	1/1	1/1	200mM-219
Cs10.Chr01	81356952	G	A	Downstream_variant	1/1	0/0	1/1	0/1	1/1	1/1	1/1	1/1	200mM-219
Cs10.Chr01	81410413	G	A	Intergenic	0/0	0/0	0/0	0/0	0/0	0/1	0/0	0/0	250mM-231
Cs10.Chr01	81549937	C	T	Missense	0/0	0/0	0/1	0/0	0/0	0/0	0/0	0/0	200mM-103
Cs10.Chr01	81690839	G	A	Downstream_variant	0/0	0/0	0/0	0/0	0/1	0/0	0/0	0/0	200mM-227
Cs10.Chr01	81694845	C	T	Upstream_variant	1/1	0/0	0/0	0/0	0/1	0/0	0/0	0/0	200mM-227
Cs10.Chr01	81725262	C	T	Upstream_variant	1/1	0/0	0/0	0/0	0/1	0/0	0/0	0/0	200mM-227
Cs10.Chr01	81789514	C	T	Synonymous	0/0	0/0	0/1	0/0	0/0	0/0	0/0	0/0	200mM-103
Cs10.Chr01	81840246	C	T	Upstream_variant	0/0	0/0	0/0	0/0	0/0	0/0	0/1	0/0	250mM-247
Cs10.Chr01	81904887	G	A	Intergenic	1/1	0/0	0/0	0/0	0/1	0/0	0/0	0/0	200mM-227
Cs10.Chr01	81908092	A	G	Intergenic	1/1	0/0	0/0	0/0	0/1	0/0	0/0	0/0	200mM-227
Cs10.Chr01	82078772	C	T	Intergenic	0/0	0/0	0/1	0/0	0/0	0/0	0/0	0/0	200mM-103
Cs10.Chr01	82187107	C	T	Missense	0/0	0/0	0/1	0/0	0/0	0/0	0/0	0/0	200mM-103
Cs10.Chr01	82197897	C	T	Upstream_variant	1/1	0/0	0/0	0/0	0/1	0/0	0/0	0/0	200mM-227
Cs10.Chr01	82198765	C	T	Upstream_variant	0/0	0/0	0/1	0/0	0/0	0/0	0/0	0/0	200mM-103
Cs10.Chr01	82211060	G	A	Upstream_variant	1/1	0/0	0/0	0/0	0/1	0/0	0/0	0/0	200mM-227
Cs10.Chr01	82211472	G	A	Upstream_variant	1/1	0/0	0/0	0/0	0/1	0/0	0/0	0/0	200mM-227
Cs10.Chr01	82261731	G	A	Upstream_variant	0/0	0/0	0/1	0/0	0/0	0/0	0/0	0/0	200mM-103
Cs10.Chr01	82427270	A	G	Upstream_variant	1/1	0/0	0/0	0/0	0/1	0/0	0/0	0/0	200mM-227
Cs10.Chr01	82465146	G	A	Missense	0/0	0/0	0/0	0/0	0/0	0/0	0/0	0/1	250mM-57
Cs10.Chr01	82473508	T	C	Upstream_variant	1/1	0/0	0/0	0/0	0/1	0/0	0/0	0/0	200mM-227
Cs10.Chr01	82517923	G	A	Intergenic	0/0	0/0	0/0	0/0	0/1	0/0	0/0	0/0	200mM-227
Cs10.Chr01	82636252	C	T	Upstream_variant	0/0	0/0	0/0	0/0	0/0	0/0	0/1	0/0	250mM-247
Cs10.Chr01	82641105	G	A	Upstream_variant	0/0	0/0	0/0	0/0	0/1	0/0	0/0	0/0	200mM-227
Cs10.Chr01	82668122	G	A	Upstream_variant	0/0	0/0	0/0	0/1	0/0	0/0	0/0	0/0	200mM-219
Cs10.Chr01	82668220	G	A	Upstream_variant	0/0	0/0	0/0	0/1	0/0	0/0	0/0	0/0	200mM-219
Cs10.Chr01	82668222	C	T	Upstream_variant	0/0	0/0	0/0	0/1	0/0	0/0	0/0	0/0	200mM-219
Cs10.Chr01	82668224	G	A	Upstream_variant	0/0	0/0	0/0	0/1	0/0	0/0	0/0	0/0	200mM-219
Cs10.Chr01	82819545	C	T	Missense	0/0	0/0	0/0	0/0	0/0	0/0	0/1	0/0	250mM-247
Cs10.Chr01	83653347	G	A	Intergenic	0/0	0/0	0/0	0/0	0/0	0/0	0/0	0/1	250mM-57
Cs10.Chr01	83653356	C	T	Intergenic	0/0	0/0	0/0	0/0	0/0	0/0	0/0	0/1	250mM-57
Cs10.Chr01	83653383	G	A	Intergenic	0/0	0/0	0/0	0/0	0/0	0/0	0/0	0/1	250mM-57
Cs10.Chr01	83709720	G	A	Intronic	0/0	0/0	0/1	0/0	0/0	0/0	0/0	0/0	200mM-103
Cs10.Chr01	83766098	G	A	Splice_site	0/0	0/0	0/1	0/0	0/0	0/0	0/0	0/0	200mM-103
Cs10.Chr01	83821363	T	C	Downstream_variant	1/1	1/1	1/1	1/1	1/1	1/1	1/1	0/1	250mM-57
Cs10.Chr01	83821378	A	G	Downstream_variant	1/1	1/1	1/1	1/1	1/1	1/1	1/1	0/1	250mM-57
Cs10.Chr01	83821429	C	T	Downstream_variant	0/0	0/0	0/0	0/0	0/0	0/0	0/0	0/1	250mM-57
Cs10.Chr01	83821448	G	A	Downstream_variant	0/0	0/0	0/0	0/0	0/0	0/0	0/0	0/1	250mM-57
Cs10.Chr01	83968459	C	T	Intronic	0/0	0/0	0/0	0/0	0/1	0/0	0/0	0/0	200mM-227
Cs10.Chr01	83978979	G	A	Intronic	0/0	0/0	0/1	0/0	0/0	0/0	0/0	0/0	200mM-103
Cs10.Chr01	84010490	A	G	Upstream_variant	1/1	0/0	0/0	0/0	0/1	0/0	0/0	0/0	200mM-227
Cs10.Chr01	84154721	C	T	Downstream_variant	0/0	0/0	0/0	0/0	0/1	0/0	0/0	0/0	200mM-227
Cs10.Chr01	84184111	G	A	Intronic	0/0	0/0	0/0	0/0	0/0	0/1	0/0	0/0	250mM-231
Cs10.Chr01	84211650	G	A	Intergenic	0/0	0/0	0/0	0/0	0/0	0/0	0/1	0/0	250mM-247
Cs10.Chr01	84223039	G	A	Intergenic	0/0	0/0	0/0	0/0	0/0	0/0	0/1	0/0	250mM-247
Cs10.Chr01	84396456	G	A	Upstream_variant	0/0	0/0	0/0	0/0	0/1	0/0	0/0	0/0	200mM-227
Cs10.Chr01	84481015	C	T	Intergenic	0/0	0/0	0/0	0/0	0/1	0/0	0/0	0/0	200mM-227
Cs10.Chr01	84512546	G	A	Intergenic	1/1	0/0	0/0	0/0	0/1	0/0	0/0	0/0	200mM-227
Cs10.Chr01	84512612	C	T	Intergenic	1/1	0/0	0/0	0/0	0/1	0/0	0/0	0/0	200mM-227
Cs10.Chr01	84723089	G	A	Intronic	0/0	0/0	0/1	0/0	0/0	0/0	0/0	0/0	200mM-103
Cs10.Chr01	84790194	C	T	Intergenic	0/0	0/0	0/0	0/1	0/0	0/0	0/0	0/0	200mM-219
Cs10.Chr01	84887783	C	T	Intergenic	0/0	0/0	0/0	0/0	0/1	0/0	0/0	0/0	200mM-227
Cs10.Chr01	84887785	G	A	Intergenic	0/0	0/0	0/0	0/0	0/1	0/0	0/0	0/0	200mM-227
Cs10.Chr01	84887890	C	T	Intergenic	0/0	0/0	0/0	0/0	0/1	0/0	0/0	0/0	200mM-227
Cs10.Chr01	84887904	C	T	Intergenic	0/0	0/0	0/0	0/0	0/1	0/0	0/0	0/0	200mM-227
Cs10.Chr01	84887917	G	A	Intergenic	0/0	0/0	0/0	0/0	0/1	0/0	0/0	0/0	200mM-227
Cs10.Chr01	84887918	G	A	Intergenic	0/0	0/0	0/0	0/0	0/1	0/0	0/0	0/0	200mM-227
Cs10.Chr01	85354916	C	T	Intronic	0/0	0/0	0/1	0/0	0/0	0/0	0/0	0/0	200mM-103
Cs10.Chr01	85440065	C	T	Upstream_variant	0/0	0/0	0/0	0/1	0/0	0/0	0/0	0/0	200mM-219
Cs10.Chr01	85440071	C	T	Upstream_variant	0/0	0/0	0/0	0/1	0/0	0/0	0/0	0/0	200mM-219
Cs10.Chr01	85440075	A	G	Upstream_variant	1/1	1/1	1/1	0/1	1/1	1/1	1/1	1/1	200mM-219
Cs10.Chr01	85557314	C	T	Upstream_variant	0/0	0/0	0/0	0/0	0/0	0/0	0/1	0/0	250mM-247
Cs10.Chr01	85602902	G	A	Synonymous	0/0	0/0	0/0	0/0	0/1	0/0	0/0	0/0	200mM-227
Cs10.Chr01	85603460	G	A	Missense	0/0	0/0	0/0	0/0	0/1	0/0	0/0	0/0	200mM-227
Cs10.Chr01	85731798	C	T	Intergenic	0/0	0/0	0/0	0/0	0/1	0/0	0/0	0/0	200mM-227
Cs10.Chr01	85732563	C	T	Intergenic	0/0	0/0	0/0	0/0	0/1	0/0	0/0	0/0	200mM-227
Cs10.Chr01	85737603	G	A	Intergenic	0/0	0/0	0/0	0/0	0/1	0/0	0/0	0/0	200mM-227
Cs10.Chr01	85806499	C	T	Upstream_variant	0/0	0/0	0/0	0/0	0/0	0/0	0/1	0/0	250mM-247
Cs10.Chr01	85848121	G	A	Synonymous	0/0	0/0	0/1	0/0	0/0	0/0	0/0	0/0	200mM-103
Cs10.Chr01	85962271	G	A	Intergenic	0/0	0/0	0/1	0/0	0/0	0/0	0/0	0/0	200mM-103
Cs10.Chr01	86043464	C	T	Upstream_variant	0/0	0/0	0/0	0/1	0/0	0/0	0/0	0/0	200mM-219
Cs10.Chr01	86222614	C	T	Upstream_variant	0/0	0/0	0/0	0/0	0/1	0/0	0/0	0/0	200mM-227
Cs10.Chr01	86226159	C	T	Upstream_variant	0/0	0/0	0/0	0/0	0/1	0/0	0/0	0/0	200mM-227
Cs10.Chr01	86298850	C	T	Downstream_variant	0/0	0/0	0/0	0/0	0/1	0/0	0/0	0/0	200mM-227
Cs10.Chr01	86370459	C	T	Upstream_variant	0/0	0/0	0/0	0/0	0/1	0/0	0/0	0/0	200mM-227
Cs10.Chr01	86375270	C	T	Intronic	0/0	0/0	0/0	0/0	0/1	0/0	0/0	0/0	200mM-227
Cs10.Chr01	86433102	C	T	Synonymous	0/0	0/0	0/0	0/0	0/0	0/0	0/1	0/0	250mM-247
Cs10.Chr01	86549503	C	T	Intronic	0/0	0/0	0/0	0/0	0/1	0/0	0/0	0/0	200mM-227
Cs10.Chr01	86575666	G	A	Upstream_variant	0/0	0/0	0/1	0/0	0/0	0/0	0/0	0/0	200mM-103
Cs10.Chr01	86639159	G	A	Upstream_variant	0/0	0/0	0/1	0/0	0/0	0/0	0/0	0/0	200mM-103
Cs10.Chr01	86654703	G	A	Missense	0/0	0/0	0/1	0/0	0/0	0/0	0/0	0/0	200mM-103
Cs10.Chr01	86727725	C	T	Intergenic	0/0	0/0	0/0	0/0	0/0	0/0	0/1	0/0	250mM-247
Cs10.Chr01	86791600	G	A	Synonymous	0/0	0/0	0/1	0/0	0/0	0/0	0/0	0/0	200mM-103
Cs10.Chr01	86815545	C	T	Upstream_variant	0/0	0/0	0/0	0/0	0/1	0/0	0/0	0/0	200mM-227
Cs10.Chr01	87109591	C	T	Synonymous	0/0	0/0	0/0	0/0	0/0	0/0	0/1	0/0	250mM-247
Cs10.Chr01	87122506	C	T	Upstream_variant	0/0	0/0	0/0	0/0	0/1	0/0	0/0	0/0	200mM-227
Cs10.Chr01	87142171	C	T	Intergenic	0/0	0/0	0/0	0/0	0/0	0/0	0/1	0/0	250mM-247
Cs10.Chr01	87237058	G	A	Upstream_variant	0/0	0/0	0/0	0/0	0/0	0/0	0/0	0/1	250mM-57
Cs10.Chr01	87238614	C	T	Upstream_variant	0/0	0/0	0/0	0/1	0/0	0/0	0/0	0/0	200mM-219
Cs10.Chr01	87241636	C	T	Missense	0/0	0/0	0/0	0/0	0/1	0/0	0/0	0/0	200mM-227
Cs10.Chr01	87272566	C	T	Upstream_variant	0/0	0/0	0/0	0/0	0/1	0/0	0/0	0/0	200mM-227
Cs10.Chr01	87312785	C	T	Missense	0/0	0/0	0/0	0/0	0/1	0/0	0/0	0/0	200mM-227
Cs10.Chr01	87336306	G	A	Upstream_variant	0/0	0/0	0/1	0/0	0/0	0/0	0/0	0/0	200mM-103
Cs10.Chr01	87366417	G	A	Upstream_variant	0/0	0/0	0/1	0/0	0/0	0/0	0/0	0/0	200mM-103
Cs10.Chr01	87374075	C	T	Upstream_variant	0/0	0/0	0/0	0/0	0/1	0/0	0/0	0/0	200mM-227
Cs10.Chr01	87411274	G	A	Upstream_variant	0/0	0/0	0/1	0/0	0/0	0/0	0/0	0/0	200mM-103
Cs10.Chr01	87457320	A	G	Upstream_variant	1/1	0/0	1/1	1/1	1/1	1/1	1/1	0/1	250mM-57
Cs10.Chr01	87581278	C	T	Missense	0/0	0/0	0/0	0/0	0/1	0/0	0/0	0/0	200mM-227
Cs10.Chr01	87585619	C	T	Upstream_variant	0/0	0/0	0/0	0/0	0/1	0/0	0/0	0/0	200mM-227
Cs10.Chr01	87609645	C	T	Upstream_variant	0/0	0/0	0/0	0/0	0/1	0/0	0/0	0/0	200mM-227
Cs10.Chr01	87790941	C	T	Upstream_variant	0/0	0/0	0/0	0/0	0/1	0/0	0/0	0/0	200mM-227
Cs10.Chr01	87904390	G	A	Intronic	0/0	0/0	0/1	0/0	0/0	0/0	0/0	0/0	200mM-103
Cs10.Chr01	87922036	G	A	Upstream_variant	0/0	0/0	0/1	0/0	0/0	0/0	0/0	0/0	200mM-103
Cs10.Chr01	88028104	C	T	Upstream_variant	0/0	0/0	0/0	0/0	0/1	0/0	0/0	0/0	200mM-227
Cs10.Chr01	88095651	C	T	Missense	0/0	0/0	0/0	0/0	0/0	0/0	0/1	0/0	250mM-247
Cs10.Chr01	88103819	C	T	Upstream_variant	0/0	0/0	0/0	0/1	0/0	0/0	0/0	0/0	200mM-219
Cs10.Chr01	88115377	C	T	Upstream_variant	0/0	0/0	0/0	0/0	0/0	0/0	0/1	0/0	250mM-247
Cs10.Chr01	88316697	G	A	Upstream_variant	0/0	0/0	0/1	0/0	0/0	0/0	0/0	0/0	200mM-103
Cs10.Chr01	88404115	G	A	Intergenic	0/0	0/0	0/1	0/0	0/0	0/0	0/0	0/0	200mM-103
Cs10.Chr01	88442659	C	T	Upstream_variant	0/0	0/0	0/0	0/0	0/0	0/0	0/1	0/0	250mM-247
Cs10.Chr01	88503005	C	T	Stop_gained	0/0	0/0	0/0	0/0	0/1	0/0	0/0	0/0	200mM-227
Cs10.Chr01	88533976	G	A	Downstream_variant	0/0	0/0	0/1	0/0	0/0	0/0	0/0	0/0	200mM-103
Cs10.Chr01	88607843	C	T	Upstream_variant	0/0	0/0	0/0	0/0	0/1	0/0	0/0	0/0	200mM-227
Cs10.Chr01	88729631	C	T	Missense	0/0	0/0	0/0	0/0	0/0	0/0	0/1	0/0	250mM-247
Cs10.Chr01	88751367	C	T	Upstream_variant	0/0	0/0	0/0	0/0	0/1	0/0	0/0	0/0	200mM-227
Cs10.Chr01	88772801	C	T	Upstream_variant	0/0	0/0	0/0	0/0	0/1	0/0	0/0	0/0	200mM-227
Cs10.Chr01	88889349	C	T	Missense	0/0	0/0	0/0	0/0	0/0	0/0	0/1	0/0	250mM-247
Cs10.Chr01	88921548	G	A	Synonymous	0/0	0/0	0/1	0/0	0/0	0/0	0/0	0/0	200mM-103
Cs10.Chr01	88923922	C	T	Upstream_variant	0/0	0/0	0/0	0/0	0/1	0/0	0/0	0/0	200mM-227
Cs10.Chr01	89072131	G	A	Intronic	0/0	0/0	0/0	0/0	0/0	0/0	0/1	0/0	250mM-247
Cs10.Chr01	89095260	G	A	Missense	0/0	0/0	0/0	0/0	0/0	0/0	0/1	0/0	250mM-247
Cs10.Chr01	89117363	G	A	Downstream_variant	0/0	0/0	0/1	0/0	0/0	0/0	0/0	0/0	200mM-103
Cs10.Chr01	89599728	G	A	Upstream_variant	0/0	0/0	0/0	0/0	0/0	0/0	0/1	0/0	250mM-247
Cs10.Chr01	89694198	G	A	Missense	0/0	0/0	0/1	0/0	0/0	0/0	0/0	0/0	200mM-103
Cs10.Chr01	89742670	G	A	Synonymous	0/0	0/0	0/1	0/0	0/0	0/0	0/0	0/0	200mM-103
Cs10.Chr01	89817662	G	A	Upstream_variant	0/0	0/0	0/0	0/0	0/0	0/0	0/1	0/0	250mM-247
Cs10.Chr01	89868397	G	A	Missense	0/0	0/0	0/1	0/0	0/0	0/0	0/0	0/0	200mM-103
Cs10.Chr01	89876181	C	T	Upstream_variant	0/0	0/0	0/0	0/1	0/0	0/0	0/0	0/0	200mM-219
Cs10.Chr01	89920496	G	A	Upstream_variant	0/0	0/0	0/1	0/0	0/0	0/0	0/0	0/0	200mM-103
Cs10.Chr01	89974196	C	T	Intronic	0/0	0/0	0/0	0/0	0/1	0/0	0/0	0/0	200mM-227
Cs10.Chr01	90083129	A	G	Upstream_variant	1/1	0/0	1/1	0/1	1/1	1/1	1/1	1/1	200mM-219
Cs10.Chr01	90381121	G	A	Intronic	0/0	0/0	0/0	0/0	0/0	0/0	0/1	0/0	250mM-247
Cs10.Chr01	90381137	C	T	Intronic	0/0	0/0	0/0	0/0	0/0	0/0	0/1	0/0	250mM-247
Cs10.Chr01	90381641	C	T	Intronic	0/0	0/0	0/0	0/0	0/1	0/0	0/0	0/0	200mM-227
Cs10.Chr01	90381644	G	A	Intronic	0/0	0/0	0/0	0/0	0/1	0/0	0/0	0/0	200mM-227
Cs10.Chr01	90381686	C	T	Intronic	0/0	0/0	0/0	0/0	0/1	0/0	0/0	0/0	200mM-227
Cs10.Chr01	90544118	G	A	Missense	0/0	0/0	0/1	0/0	0/0	0/0	0/0	0/0	200mM-103
Cs10.Chr01	90559921	G	A	Synonymous	0/0	0/0	0/1	0/0	0/0	0/0	0/0	0/0	200mM-103
Cs10.Chr01	90653114	G	A	Synonymous	0/0	0/0	0/1	0/0	0/0	0/0	0/0	0/0	200mM-103
Cs10.Chr01	90771201	G	A	Upstream_variant	0/0	0/0	0/0	0/0	0/0	0/0	0/1	0/0	250mM-247
Cs10.Chr01	90883714	C	T	Missense	0/0	0/0	0/0	0/0	0/1	0/0	0/0	0/0	200mM-227
Cs10.Chr01	90889504	G	A	Upstream_variant	0/0	0/0	0/1	0/0	0/0	0/0	0/0	0/0	200mM-103
Cs10.Chr01	91176883	G	A	Synonymous	0/0	0/0	0/1	0/0	0/0	0/0	0/0	0/0	200mM-103
Cs10.Chr01	91473283	G	A	Missense	0/0	0/0	0/1	0/0	0/0	0/0	0/0	0/0	200mM-103
Cs10.Chr01	91588100	G	A	Intronic	0/0	0/0	0/1	0/0	0/0	0/0	0/0	0/0	200mM-103
Cs10.Chr01	91704639	G	A	Upstream_variant	0/0	0/0	0/1	0/0	0/0	0/0	0/0	0/0	200mM-103
Cs10.Chr01	91803440	G	A	Upstream_variant	0/0	0/0	0/0	0/0	0/0	0/0	0/0	0/1	250mM-57
Cs10.Chr01	91803447	C	T	Upstream_variant	0/0	0/0	0/0	0/0	0/0	0/0	0/0	0/1	250mM-57
Cs10.Chr01	91803458	G	A	Upstream_variant	0/0	0/0	0/0	0/0	0/0	0/0	0/0	0/1	250mM-57
Cs10.Chr01	91874048	C	T	Stop_gained	0/0	0/0	0/0	0/0	0/1	0/0	0/0	0/0	200mM-227
Cs10.Chr01	92034057	A	G	Intergenic	0/0	1/1	0/1	0/0	0/0	0/0	0/0	0/0	200mM-103
Cs10.Chr01	92034073	T	C	Intergenic	0/0	1/1	0/1	0/0	0/0	0/0	0/0	0/0	200mM-103
Cs10.Chr01	92034164	G	A	Intergenic	0/0	1/1	0/1	0/0	0/0	0/0	0/0	0/0	200mM-103
Cs10.Chr01	92034188	T	C	Intergenic	0/0	1/1	0/1	0/0	0/0	0/0	0/0	0/0	200mM-103
Cs10.Chr01	92035273	T	C	Intergenic	0/0	1/1	0/1	0/0	0/0	0/0	0/0	0/0	200mM-103
Cs10.Chr01	92035276	G	A	Intergenic	0/0	1/1	0/1	0/0	0/0	0/0	0/0	0/0	200mM-103
Cs10.Chr01	92035279	T	C	Intergenic	0/0	1/1	0/1	0/0	0/0	0/0	0/0	0/0	200mM-103
Cs10.Chr01	92035282	C	T	Intergenic	0/0	1/1	0/1	0/0	0/0	0/0	0/0	0/0	200mM-103
Cs10.Chr01	92035313	T	C	Intergenic	0/0	1/1	0/1	0/0	0/0	0/0	0/0	0/0	200mM-103
Cs10.Chr01	92035329	C	T	Intergenic	0/0	1/1	0/1	0/0	0/0	0/0	0/0	0/0	200mM-103
Cs10.Chr01	92035586	G	A	Intergenic	0/0	1/1	0/1	0/0	0/0	0/0	0/0	0/0	200mM-103
Cs10.Chr01	92035626	G	A	Intergenic	0/0	1/1	0/1	0/0	0/0	0/0	0/0	0/0	200mM-103
Cs10.Chr01	92035654	C	T	Intergenic	0/0	1/1	0/1	0/0	0/0	0/0	0/0	0/0	200mM-103
Cs10.Chr01	92035669	A	G	Intergenic	0/0	1/1	0/1	0/0	0/0	0/0	0/0	0/0	200mM-103
Cs10.Chr01	92035719	T	C	Intergenic	0/0	1/1	0/1	0/0	0/0	0/0	0/0	0/0	200mM-103
Cs10.Chr01	92035732	C	T	Intergenic	0/0	1/1	0/1	0/0	0/0	0/0	0/0	0/0	200mM-103
Cs10.Chr01	92035763	A	G	Intergenic	0/0	1/1	0/1	0/0	0/0	0/0	0/0	0/0	200mM-103
Cs10.Chr01	93255043	C	T	Downstream_variant	0/0	0/0	0/0	0/0	0/1	0/0	0/0	0/0	200mM-227
Cs10.Chr01	93453589	G	A	Upstream_variant	0/0	0/0	0/0	0/1	0/0	0/0	0/0	0/0	200mM-219
Cs10.Chr01	93453610	G	A	Upstream_variant	0/0	0/0	0/0	0/1	0/0	0/0	0/0	0/0	200mM-219
Cs10.Chr01	93503293	G	A	Upstream_variant	0/0	0/0	0/1	0/0	0/0	0/0	0/0	0/0	200mM-103
Cs10.Chr01	93601286	G	A	Synonymous	0/0	0/0	0/1	0/0	0/0	0/0	0/0	0/0	200mM-103
Cs10.Chr01	93627223	C	T	Upstream_variant	0/0	0/0	0/0	0/0	0/1	0/0	0/0	0/0	200mM-227
Cs10.Chr01	93631672	G	A	Upstream_variant	0/0	0/0	0/0	0/0	0/0	0/0	0/1	0/0	250mM-247
Cs10.Chr01	93666307	G	A	Missense	0/0	0/0	0/1	0/0	0/0	0/0	0/0	0/0	200mM-103
Cs10.Chr01	93785742	C	T	Intergenic	0/0	0/0	0/0	0/0	0/1	0/0	0/0	0/0	200mM-227
Cs10.Chr01	93803848	G	A	Downstream_variant	0/0	0/0	0/1	0/0	0/0	0/0	0/0	0/0	200mM-103
Cs10.Chr01	93990556	G	A	Upstream_variant	0/0	0/0	0/1	0/0	0/0	0/0	0/0	0/0	200mM-103
Cs10.Chr01	94305157	G	A	Upstream_variant	0/0	0/0	0/1	0/0	0/0	0/0	0/0	0/0	200mM-103
Cs10.Chr01	94779378	G	A	Downstream_variant	0/0	0/0	0/0	0/0	0/0	0/0	0/1	0/0	250mM-247
Cs10.Chr01	94789343	G	A	Missense	0/0	0/0	0/0	0/0	0/0	0/0	0/1	0/0	250mM-247
Cs10.Chr01	95374268	C	T	Upstream_variant	0/0	0/0	0/1	0/0	0/0	0/0	0/0	0/0	200mM-103
Cs10.Chr01	95500010	C	T	Upstream_variant	0/0	0/0	0/1	0/0	0/0	0/0	0/0	0/0	200mM-103
Cs10.Chr01	95610429	G	A	Missense	0/0	0/0	0/0	0/0	0/0	0/0	0/1	0/0	250mM-247
Cs10.Chr01	95617671	C	T	Intergenic	0/0	0/0	0/1	0/0	0/0	0/0	0/0	0/0	200mM-103
Cs10.Chr01	95623787	C	T	Missense	0/0	0/0	0/1	0/0	0/0	0/0	0/0	0/0	200mM-103
Cs10.Chr01	95628408	C	T	Downstream_variant	0/0	0/0	0/0	0/0	0/1	0/0	0/0	0/0	200mM-227
Cs10.Chr01	95714133	G	A	Upstream_variant	1/1	0/0	1/1	1/1	1/1	1/1	1/1	0/1	250mM-57
Cs10.Chr01	96805467	G	A	Missense	0/0	0/0	0/1	0/0	0/0	0/0	0/0	0/0	200mM-103
Cs10.Chr01	96805845	C	T	Missense	0/0	0/0	0/0	0/0	0/1	0/0	0/0	0/0	200mM-227
Cs10.Chr01	96842981	G	A	Upstream_variant	0/0	0/0	0/1	0/0	0/0	0/0	0/0	0/0	200mM-103
Cs10.Chr01	96847487	C	T	Upstream_variant	0/0	0/0	0/0	0/0	0/0	0/0	0/0	0/1	250mM-57
Cs10.Chr01	96932889	C	T	Upstream_variant	0/0	0/0	0/0	0/0	0/0	0/1	0/0	0/0	250mM-231
Cs10.Chr01	96932896	G	A	Upstream_variant	0/0	0/0	0/0	0/0	0/0	0/1	0/0	0/0	250mM-231
Cs10.Chr01	96982206	G	A	Missense	0/0	0/0	0/0	0/0	0/0	0/0	0/1	0/0	250mM-247
Cs10.Chr01	97039929	G	A	Missense	0/0	0/0	0/1	0/0	0/0	0/0	0/0	0/0	200mM-103
Cs10.Chr01	97084195	G	A	Missense	0/0	0/0	0/1	0/0	0/0	0/0	0/0	0/0	200mM-103
Cs10.Chr01	97255631	G	A	Upstream_variant	0/0	0/0	0/1	0/0	0/0	0/0	0/0	0/0	200mM-103
Cs10.Chr01	97257269	G	A	Downstream_variant	0/0	0/0	0/1	0/0	0/0	0/0	0/0	0/0	200mM-103
Cs10.Chr01	98155330	C	T	Upstream_variant	0/0	0/0	0/0	0/0	0/1	0/0	0/0	0/0	200mM-227
Cs10.Chr01	98390996	G	A	Upstream_variant	0/0	0/0	0/0	0/0	0/0	0/0	0/1	0/0	250mM-247
Cs10.Chr01	98562131	C	T	Upstream_variant	0/0	0/0	0/0	0/0	0/1	0/0	0/0	0/0	200mM-227
Cs10.Chr01	98562200	G	A	Upstream_variant	0/0	0/0	0/1	0/0	0/0	0/0	0/0	0/0	200mM-103
Cs10.Chr01	98565985	G	A	Missense	0/0	0/0	0/0	0/0	0/0	0/0	0/1	0/0	250mM-247
Cs10.Chr01	98588892	G	A	Upstream_variant	0/0	0/0	0/0	0/0	0/0	0/0	0/1	0/0	250mM-247
Cs10.Chr01	98596913	C	T	Missense	0/0	0/0	0/0	0/0	0/1	0/0	0/0	0/0	200mM-227
Cs10.Chr01	98613671	C	T	Missense	0/0	0/0	0/0	0/0	0/1	0/0	0/0	0/0	200mM-227
Cs10.Chr01	98631257	G	A	Missense	0/0	0/0	0/0	0/0	0/0	0/0	0/1	0/0	250mM-247
Cs10.Chr01	98680410	G	A	Missense	0/0	0/0	0/1	0/0	0/0	0/0	0/0	0/0	200mM-103
Cs10.Chr01	98736850	G	A	Missense	0/0	0/0	0/1	0/0	0/0	0/0	0/0	0/0	200mM-103
Cs10.Chr01	98867799	C	T	Upstream_variant	0/0	0/0	0/0	0/0	0/1	0/0	0/0	0/0	200mM-227
Cs10.Chr01	98916068	G	A	Missense	0/0	0/0	0/0	0/0	0/0	0/0	0/1	0/0	250mM-247
Cs10.Chr01	99027099	G	A	Synonymous	0/0	0/0	0/1	0/0	0/0	0/0	0/0	0/0	200mM-103
Cs10.Chr01	99044305	G	A	Upstream_variant	0/0	0/0	0/0	0/0	0/0	0/0	0/1	0/0	250mM-247
Cs10.Chr01	99271682	G	A	Missense	0/0	0/0	0/0	0/0	0/0	0/0	0/1	0/0	250mM-247
Cs10.Chr01	99417152	G	A	Missense	0/0	0/0	0/1	0/0	0/0	0/0	0/0	0/0	200mM-103
Cs10.Chr01	99464853	G	A	Downstream_variant	0/0	0/0	0/0	0/0	0/0	0/0	0/1	0/0	250mM-247
Cs10.Chr01	99514643	G	A	Synonymous	0/0	0/0	0/0	0/0	0/0	0/0	0/1	0/0	250mM-247
Cs10.Chr01	99556266	G	A	Upstream_variant	0/0	0/0	0/1	0/0	0/0	0/0	0/0	0/0	200mM-103
Cs10.Chr01	99678560	G	A	Missense	0/0	0/0	0/1	0/0	0/0	0/0	0/0	0/0	200mM-103
Cs10.Chr01	99689191	G	A	Missense	0/0	0/0	0/1	0/0	0/0	0/0	0/0	0/0	200mM-103
Cs10.Chr01	99756965	C	T	Missense	0/0	0/0	0/0	0/0	0/1	0/0	0/0	0/0	200mM-227
Cs10.Chr01	99760343	C	T	Missense	0/0	0/0	0/0	0/0	0/1	0/0	0/0	0/0	200mM-227
Cs10.Chr01	100004350	G	A	Upstream_variant	0/0	0/0	0/0	0/0	0/0	0/0	0/1	0/0	250mM-247
Cs10.Chr01	100012316	C	T	Synonymous	0/0	0/0	0/0	0/0	0/1	0/0	0/0	0/0	200mM-227
Cs10.Chr01	100058636	G	A	Upstream_variant	0/0	0/0	0/1	0/0	0/0	0/0	0/0	0/0	200mM-103
Cs10.Chr01	100070778	G	A	Stop_gained	0/0	0/0	0/1	0/0	0/0	0/0	0/0	0/0	200mM-103
Cs10.Chr01	100123908	G	A	Upstream_variant	0/0	0/0	0/0	0/0	0/0	0/0	0/1	0/0	250mM-247
Cs10.Chr01	100145598	G	A	Upstream_variant	0/0	0/0	0/1	0/0	0/0	0/0	0/0	0/0	200mM-103
Cs10.Chr01	100326379	G	A	Upstream_variant	0/0	0/0	0/1	0/0	0/0	0/0	0/0	0/0	200mM-103
Cs10.Chr01	100378358	G	A	Upstream_variant	0/0	0/0	0/1	0/0	0/0	0/0	0/0	0/0	200mM-103
Cs10.Chr01	100472933	G	A	Upstream_variant	0/0	0/0	0/1	0/0	0/0	0/0	0/0	0/0	200mM-103
Cs10.Chr01	100539213	G	A	Missense	0/0	0/0	0/0	0/0	0/0	0/0	0/1	0/0	250mM-247
Cs10.Chr01	100557497	C	T	Intronic	0/0	0/0	0/0	0/0	0/1	0/0	0/0	0/0	200mM-227
Cs10.Chr01	100652454	G	A	Upstream_variant	0/0	0/0	0/1	0/0	0/0	0/0	0/0	0/0	200mM-103
Cs10.Chr01	100667914	G	A	Missense	0/0	0/0	0/0	0/0	0/0	0/0	0/1	0/0	250mM-247
Cs10.Chr01	100929352	G	A	Upstream_variant	0/0	0/0	0/1	0/0	0/0	0/0	0/0	0/0	200mM-103
Cs10.Chr01	101004352	G	A	Synonymous	0/0	0/0	0/1	0/0	0/0	0/0	0/0	0/0	200mM-103
Cs10.Chr01	101069596	G	A	Upstream_variant	0/0	0/0	0/1	0/0	0/0	0/0	0/0	0/0	200mM-103
Cs10.Chr01	101076201	C	T	Upstream_variant	0/0	0/0	0/0	0/0	0/1	0/0	0/0	0/0	200mM-227
Cs10.Chr01	101076610	C	T	Upstream_variant	0/0	0/0	0/0	0/0	0/1	0/0	0/0	0/0	200mM-227
Cs10.Chr02	19163	G	A	Intergenic	0/0	0/0	0/1	0/0	0/0	0/0	0/0	0/0	200mM-103
Cs10.Chr02	87779	C	T	Missense	0/0	0/0	0/0	0/0	0/1	0/0	0/0	0/0	200mM-227
Cs10.Chr02	280621	G	A	Upstream_variant	0/0	0/0	0/1	0/0	0/0	0/0	0/0	0/0	200mM-103
Cs10.Chr02	289880	G	A	Synonymous	0/0	0/0	1/1	1/1	1/1	0/1	1/1	1/1	250mM-231
Cs10.Chr02	319383	C	T	Intergenic	0/0	0/0	0/0	0/0	0/1	0/0	0/0	0/0	200mM-227
Cs10.Chr02	331074	G	A	Intergenic	0/0	0/0	0/1	0/0	0/0	0/0	0/0	0/0	200mM-103
Cs10.Chr02	426286	G	A	Upstream_variant	0/0	0/0	0/1	0/0	0/0	0/0	0/0	0/0	200mM-103
Cs10.Chr02	556599	G	A	Intergenic	0/0	0/0	0/0	0/0	0/0	0/0	0/1	0/0	250mM-247
Cs10.Chr02	586933	C	T	Intergenic	0/0	0/0	0/1	0/0	0/0	0/0	0/0	0/0	200mM-103
Cs10.Chr02	588737	C	T	Intergenic	0/0	0/0	0/1	0/0	0/0	0/0	0/0	0/0	200mM-103
Cs10.Chr02	671825	G	A	Intergenic	0/0	0/0	0/1	0/0	0/0	0/0	0/0	0/0	200mM-103
Cs10.Chr02	712102	G	A	Upstream_variant	0/0	0/0	0/1	0/0	0/0	0/0	0/0	0/0	200mM-103
Cs10.Chr02	731583	G	A	Intergenic	0/0	0/0	0/1	0/0	0/0	0/0	0/0	0/0	200mM-103
Cs10.Chr02	832821	G	A	Upstream_variant	0/0	0/0	0/0	0/0	0/0	0/0	0/1	0/0	250mM-247
Cs10.Chr02	847030	G	A	Upstream_variant	0/0	0/0	0/1	0/0	0/0	0/0	0/0	0/0	200mM-103
Cs10.Chr02	902410	G	A	Upstream_variant	0/0	0/0	0/1	0/0	0/0	0/0	0/0	0/0	200mM-103
Cs10.Chr02	1338938	G	A	Stop_gained	0/0	0/0	0/0	0/0	0/0	0/0	0/1	0/0	250mM-247
Cs10.Chr02	1495923	G	A	Missense	0/0	0/0	0/1	0/0	0/0	0/0	0/0	0/0	200mM-103
Cs10.Chr02	1614978	G	A	Missense	0/0	0/0	0/0	0/0	0/0	0/0	0/1	0/0	250mM-247
Cs10.Chr02	1635019	G	A	Intergenic	0/0	0/0	0/0	0/0	0/0	0/0	0/1	0/0	250mM-247
Cs10.Chr02	1849089	G	A	Upstream_variant	0/0	1/1	0/1	0/0	0/0	0/0	0/0	0/0	200mM-103
Cs10.Chr02	1882550	C	T	Upstream_variant	0/0	0/0	0/1	0/0	0/0	0/0	0/0	0/0	200mM-103
Cs10.Chr02	2062711	G	A	Intergenic	0/0	0/0	0/0	0/0	0/1	0/0	0/0	0/0	200mM-227
Cs10.Chr02	2195234	G	A	Upstream_variant	0/0	0/0	0/1	0/0	0/0	0/0	0/0	0/0	200mM-103
Cs10.Chr02	2317884	G	A	Upstream_variant	0/0	0/0	0/0	0/0	0/0	0/0	0/1	0/0	250mM-247
Cs10.Chr02	2362548	C	T	Upstream_variant	0/0	0/0	0/0	0/0	0/1	0/0	0/0	0/0	200mM-227
Cs10.Chr02	2402291	G	A	Upstream_variant	0/0	0/0	0/1	0/0	0/0	0/0	0/0	0/0	200mM-103
Cs10.Chr02	2479507	G	A	Upstream_variant	0/0	0/0	0/1	0/0	0/0	0/0	0/0	0/0	200mM-103
Cs10.Chr02	2508893	G	A	Upstream_variant	0/0	0/0	0/1	0/0	0/0	0/0	0/0	0/0	200mM-103
Cs10.Chr02	2539751	G	A	Intronic	0/0	0/0	0/1	0/0	0/0	0/0	0/0	0/0	200mM-103
Cs10.Chr02	3231491	C	T	Intronic	0/0	0/0	0/0	0/0	0/1	0/0	0/0	0/0	200mM-227
Cs10.Chr02	3231512	C	T	Intronic	0/0	0/0	0/0	0/0	0/1	0/0	0/0	0/0	200mM-227
Cs10.Chr02	3865595	G	A	Missense	0/0	0/0	0/1	0/0	0/0	0/0	0/0	0/0	200mM-103
Cs10.Chr02	3866262	G	A	Downstream_variant	0/0	0/0	0/0	0/0	0/0	0/0	0/1	0/0	250mM-247
Cs10.Chr02	3940934	C	T	Upstream_variant	0/0	0/0	0/0	0/0	0/1	0/0	0/0	0/0	200mM-227
Cs10.Chr02	3953760	C	T	Missense	0/0	0/0	0/0	0/0	0/0	0/0	0/1	0/0	250mM-247
Cs10.Chr02	4032322	C	T	Intergenic	0/0	0/0	0/0	0/0	0/1	0/0	0/0	0/0	200mM-227
Cs10.Chr02	4076940	G	A	Intergenic	0/0	0/0	0/0	0/0	0/0	0/0	0/1	0/0	250mM-247
Cs10.Chr02	4908337	G	A	Downstream_variant	0/0	0/0	0/0	0/0	0/0	0/0	0/1	0/0	250mM-247
Cs10.Chr02	4946546	G	A	Missense	0/0	0/0	0/0	0/0	0/0	0/0	0/1	0/0	250mM-247
Cs10.Chr02	5044479	G	A	Missense	0/0	0/0	0/0	0/0	0/0	0/0	0/0	0/1	250mM-57
Cs10.Chr02	5045931	G	A	Missense	0/0	0/0	0/1	0/0	0/0	0/0	0/0	0/0	200mM-103
Cs10.Chr02	5203802	C	T	Synonymous	0/0	0/0	0/0	0/0	0/1	0/0	0/0	0/0	200mM-227
Cs10.Chr02	5229984	G	A	Missense	0/0	0/0	0/0	0/0	0/0	0/0	0/1	0/0	250mM-247
Cs10.Chr02	5247130	G	A	Upstream_variant	0/0	0/0	0/1	0/0	0/0	0/0	0/0	0/0	200mM-103
Cs10.Chr02	5470825	G	A	Upstream_variant	0/0	0/0	0/0	0/0	0/0	0/0	0/1	0/0	250mM-247
Cs10.Chr02	5496651	G	A	Intergenic	0/0	0/0	0/0	0/0	0/0	0/0	0/1	0/0	250mM-247
Cs10.Chr02	5710253	G	A	Intronic	0/0	0/0	0/1	0/0	0/0	0/0	0/0	0/0	200mM-103
Cs10.Chr02	6052349	G	A	Downstream_variant	0/0	0/0	0/1	0/0	0/0	0/0	0/0	0/0	200mM-103
Cs10.Chr02	6206422	C	T	Missense	0/0	0/0	0/0	0/0	0/1	0/0	0/0	0/0	200mM-227
Cs10.Chr02	6280503	G	A	Upstream_variant	0/0	0/0	0/0	0/0	0/0	0/0	0/1	0/0	250mM-247
Cs10.Chr02	6783595	G	A	Intergenic	0/0	0/0	0/1	0/0	0/0	0/0	0/0	0/0	200mM-103
Cs10.Chr02	6891565	C	T	Downstream_variant	0/0	0/0	0/0	0/0	0/0	0/0	0/1	0/0	250mM-247
Cs10.Chr02	6942960	G	A	Intergenic	0/0	0/0	0/0	0/0	0/0	0/0	0/1	0/0	250mM-247
Cs10.Chr02	7135281	C	T	Upstream_variant	0/0	0/0	0/0	0/0	0/1	0/0	0/0	0/0	200mM-227
Cs10.Chr02	7239309	C	T	Upstream_variant	0/0	0/0	0/0	0/0	0/1	0/0	0/0	0/0	200mM-227
Cs10.Chr02	7292409	G	A	Upstream_variant	0/0	0/0	0/1	0/0	0/0	0/0	0/0	0/0	200mM-103
Cs10.Chr02	7332198	C	T	Upstream_variant	0/0	0/0	0/0	0/0	0/1	0/0	0/0	0/0	200mM-227
Cs10.Chr02	7561891	G	A	Intergenic	0/0	0/0	0/0	0/0	0/1	0/0	0/0	0/0	200mM-227
Cs10.Chr02	7630715	C	T	Intergenic	0/0	0/0	0/1	0/0	0/0	0/0	0/0	0/0	200mM-103
Cs10.Chr02	7653639	C	T	Intergenic	0/0	0/0	0/1	0/0	0/0	0/0	0/0	0/0	200mM-103
Cs10.Chr02	7656999	C	T	Intergenic	0/0	0/0	0/1	0/0	0/0	0/0	0/0	0/0	200mM-103
Cs10.Chr02	7657384	G	A	Intergenic	0/0	0/0	0/0	0/0	0/1	0/0	0/0	0/0	200mM-227
Cs10.Chr02	7660082	C	T	Intergenic	0/0	0/0	0/0	0/0	0/0	0/0	0/1	0/0	250mM-247
Cs10.Chr02	7792581	G	A	Upstream_variant	0/0	0/0	0/0	0/0	0/1	0/0	0/0	0/0	200mM-227
Cs10.Chr02	7834840	C	T	Missense	0/0	0/0	0/1	0/0	0/0	0/0	0/0	0/0	200mM-103
Cs10.Chr02	7886607	C	T	Intergenic	0/0	0/0	0/1	0/0	0/0	0/0	0/0	0/0	200mM-103
Cs10.Chr02	7921388	G	A	Intergenic	0/0	0/0	0/0	0/0	0/1	0/0	0/0	0/0	200mM-227
Cs10.Chr02	7929937	C	T	Intergenic	0/0	0/0	0/0	0/0	0/0	0/0	0/1	0/0	250mM-247
Cs10.Chr02	7931307	C	T	Upstream_variant	0/0	0/0	0/1	0/0	0/0	0/0	0/0	0/0	200mM-103
Cs10.Chr02	8021822	C	T	Upstream_variant	0/0	0/0	0/1	0/0	0/0	0/0	0/0	0/0	200mM-103
Cs10.Chr02	8085784	C	T	Intronic	0/0	0/0	0/1	0/0	0/0	0/0	0/0	0/0	200mM-103
Cs10.Chr02	8086543	C	T	Intronic	0/0	0/0	0/1	0/0	0/0	0/0	0/0	0/0	200mM-103
Cs10.Chr02	8174393	C	T	Upstream_variant	0/0	0/0	0/1	0/0	0/0	0/0	0/0	0/0	200mM-103
Cs10.Chr02	8340645	C	T	Intergenic	0/0	0/0	0/0	0/0	0/1	0/0	0/0	0/0	200mM-227
Cs10.Chr02	8363118	C	T	Intergenic	0/0	0/0	0/0	0/0	0/1	0/0	0/0	0/0	200mM-227
Cs10.Chr02	8367298	G	A	Upstream_variant	0/0	0/0	0/0	0/0	0/1	0/0	0/0	0/0	200mM-227
Cs10.Chr02	8386493	C	T	Intronic	0/0	0/0	0/0	0/0	0/1	0/0	0/0	0/0	200mM-227
Cs10.Chr02	8392428	G	A	Intronic	0/0	0/0	0/0	0/0	0/0	0/0	0/1	0/0	250mM-247
Cs10.Chr02	8919132	G	A	Intergenic	0/0	0/0	0/1	0/0	0/0	0/0	0/0	0/0	200mM-103
Cs10.Chr02	8963994	C	T	Downstream_variant	0/0	0/0	0/0	0/0	0/1	0/0	0/0	0/0	200mM-227
Cs10.Chr02	8981072	G	A	Intergenic	0/0	0/0	0/0	0/0	0/0	0/0	0/1	0/0	250mM-247
Cs10.Chr02	9003705	C	T	Intergenic	0/0	0/0	0/0	0/0	0/1	0/0	0/0	0/0	200mM-227
Cs10.Chr02	9050366	G	A	Missense	0/0	0/0	0/1	0/0	0/0	0/0	0/0	0/0	200mM-103
Cs10.Chr02	9150840	G	A	Synonymous	0/0	0/0	0/0	0/0	0/0	0/0	0/1	0/0	250mM-247
Cs10.Chr02	9162961	G	A	Intergenic	0/0	0/0	0/0	0/0	0/0	0/0	0/1	0/0	250mM-247
Cs10.Chr02	9205979	C	T	Intergenic	0/0	0/0	0/0	0/0	0/1	0/0	0/0	0/0	200mM-227
Cs10.Chr02	9755799	G	A	Upstream_variant	0/0	0/0	0/0	0/0	0/1	0/0	0/0	0/0	200mM-227
Cs10.Chr02	10905544	C	T	Intergenic	0/0	0/0	0/0	0/0	0/0	0/0	0/1	0/0	250mM-247
Cs10.Chr02	11607087	G	A	Upstream_variant	0/0	0/0	0/0	0/0	0/0	0/0	0/1	0/0	250mM-247
Cs10.Chr02	11648497	C	T	Upstream_variant	0/0	0/0	0/0	0/0	0/1	0/0	0/0	0/0	200mM-227
Cs10.Chr02	11667753	C	T	Upstream_variant	0/0	0/0	0/0	0/0	0/1	0/0	0/0	0/0	200mM-227
Cs10.Chr02	11985895	C	T	Upstream_variant	0/0	0/0	0/0	0/0	0/1	0/0	0/0	0/0	200mM-227
Cs10.Chr02	12687618	G	A	Upstream_variant	0/0	0/0	0/1	0/0	0/0	0/0	0/0	0/0	200mM-103
Cs10.Chr02	13065276	G	A	Intergenic	0/0	0/0	0/1	0/0	0/0	0/0	0/0	0/0	200mM-103
Cs10.Chr02	13126944	G	A	Intergenic	0/0	0/0	0/1	0/0	0/0	0/0	0/0	0/0	200mM-103
Cs10.Chr02	13153426	G	A	Downstream_variant	0/0	0/0	0/0	0/0	0/0	0/0	0/0	0/1	250mM-57
Cs10.Chr02	13181087	G	A	Intergenic	0/0	0/0	0/1	0/0	0/0	0/0	0/0	0/0	200mM-103
Cs10.Chr02	13190901	C	T	Missense	0/0	0/0	0/0	0/0	0/1	0/0	0/0	0/0	200mM-227
Cs10.Chr02	13301153	C	T	Upstream_variant	0/0	0/0	0/0	0/0	0/1	0/0	0/0	0/0	200mM-227
Cs10.Chr02	13698991	G	A	Intergenic	0/0	0/0	0/1	0/0	0/0	0/0	0/0	0/0	200mM-103
Cs10.Chr02	13705634	G	A	Intergenic	0/0	0/0	0/1	0/0	0/0	0/0	0/0	0/0	200mM-103
Cs10.Chr02	13773336	C	T	Downstream_variant	0/0	0/0	0/0	0/0	0/0	0/0	0/0	0/1	250mM-57
Cs10.Chr02	13995510	G	A	Upstream_variant	0/0	0/0	0/0	0/0	0/0	0/0	0/1	0/0	250mM-247
Cs10.Chr02	14395113	C	T	Intergenic	0/0	0/0	0/0	0/0	0/0	0/0	0/1	0/0	250mM-247
Cs10.Chr02	14866267	C	T	Upstream_variant	0/0	0/0	0/1	0/0	0/0	0/0	0/0	0/0	200mM-103
Cs10.Chr02	14964482	G	A	Upstream_variant	0/0	0/0	0/1	0/0	0/0	0/0	0/0	0/0	200mM-103
Cs10.Chr02	14964812	G	A	Upstream_variant	0/0	0/0	0/1	0/0	0/0	0/0	0/0	0/0	200mM-103
Cs10.Chr02	14983389	G	A	Upstream_variant	0/0	0/0	0/1	0/0	0/0	0/0	0/0	0/0	200mM-103
Cs10.Chr02	15001578	C	T	Upstream_variant	0/0	0/0	0/0	0/0	0/1	0/0	0/0	0/0	200mM-227
Cs10.Chr02	15018322	G	A	Intergenic	0/0	0/0	0/0	0/0	0/0	0/0	0/1	0/0	250mM-247
Cs10.Chr02	15212299	G	A	Intergenic	0/0	0/0	0/1	0/0	0/0	0/0	0/0	0/0	200mM-103
Cs10.Chr02	15306099	G	A	Intergenic	0/0	0/0	0/0	0/0	0/0	0/0	0/1	0/0	250mM-247
Cs10.Chr02	15316167	C	T	Intergenic	0/0	0/0	0/0	0/0	0/1	0/0	0/0	0/0	200mM-227
Cs10.Chr02	15320985	C	T	Upstream_variant	0/0	0/0	0/0	0/0	0/0	0/0	0/1	0/0	250mM-247
Cs10.Chr02	15320999	C	T	Upstream_variant	0/0	0/0	0/0	0/0	0/0	0/0	0/1	0/0	250mM-247
Cs10.Chr02	15639591	G	A	Missense	0/0	0/0	0/0	0/0	0/0	0/0	0/1	0/0	250mM-247
Cs10.Chr02	15768317	G	A	Upstream_variant	0/0	0/0	0/0	0/0	0/0	0/0	0/1	0/0	250mM-247
Cs10.Chr02	15804446	C	T	Intergenic	0/0	0/0	0/0	0/0	0/1	0/0	0/0	0/0	200mM-227
Cs10.Chr02	16115834	G	A	Intergenic	0/0	0/0	0/0	0/0	0/0	0/0	0/1	0/0	250mM-247
Cs10.Chr02	16128823	C	T	Intergenic	0/0	0/0	0/0	0/0	0/1	0/0	0/0	0/0	200mM-227
Cs10.Chr02	16283561	C	T	Intergenic	0/0	0/0	0/0	0/0	0/1	0/0	0/0	0/0	200mM-227
Cs10.Chr02	16367868	C	T	Intergenic	0/0	0/0	0/0	0/0	0/1	0/0	0/0	0/0	200mM-227
Cs10.Chr02	16975452	C	T	Intronic	0/0	0/0	0/0	0/0	0/0	0/0	0/1	0/0	250mM-247
Cs10.Chr02	16975654	G	A	Intronic	0/0	0/0	0/0	0/0	0/0	0/1	0/0	0/0	250mM-231
Cs10.Chr02	17054941	G	A	Intergenic	0/0	0/0	0/0	0/0	0/0	0/1	0/0	0/0	250mM-231
Cs10.Chr02	17054946	C	T	Intergenic	0/0	0/0	0/0	0/0	0/0	0/1	0/0	0/0	250mM-231
Cs10.Chr02	17054972	G	A	Intergenic	0/0	0/0	0/0	0/0	0/0	0/1	0/0	0/0	250mM-231
Cs10.Chr02	17083479	C	T	Intergenic	0/0	0/0	0/0	0/0	0/0	0/0	0/1	0/0	250mM-247
Cs10.Chr02	17084413	G	A	Intergenic	0/0	0/0	0/1	0/0	0/0	0/0	0/0	0/0	200mM-103
Cs10.Chr02	17115410	G	A	Intergenic	0/0	0/0	0/0	0/0	0/0	0/0	0/0	0/1	250mM-57
Cs10.Chr02	17115696	G	A	Intergenic	0/0	0/0	0/0	0/0	0/0	0/0	0/0	0/1	250mM-57
Cs10.Chr02	17115714	G	A	Intergenic	0/0	0/0	0/0	0/0	0/0	0/0	0/0	0/1	250mM-57
Cs10.Chr02	17132778	C	T	Upstream_variant	0/0	0/0	0/0	0/0	0/0	0/0	0/1	0/0	250mM-247
Cs10.Chr02	17138843	C	T	Downstream_variant	0/0	0/0	0/0	0/0	0/1	0/0	0/0	0/0	200mM-227
Cs10.Chr02	17234868	G	A	Intergenic	0/0	0/0	0/1	0/0	0/0	0/0	0/0	0/0	200mM-103
Cs10.Chr02	17312761	G	A	Upstream_variant	1/1	0/0	0/0	0/0	0/0	0/1	0/0	0/0	250mM-231
Cs10.Chr02	17338470	G	A	Intergenic	0/0	0/0	0/1	0/0	0/0	0/0	0/0	0/0	200mM-103
Cs10.Chr02	17374654	C	T	Synonymous	0/0	0/0	0/0	0/0	0/0	0/1	0/0	0/0	250mM-231
Cs10.Chr02	17486965	C	T	Intronic	0/0	0/0	0/0	0/0	0/1	0/0	0/0	0/0	200mM-227
Cs10.Chr02	17549580	G	A	Upstream_variant	0/0	0/0	0/1	0/0	0/0	0/0	0/0	0/0	200mM-103
Cs10.Chr02	17568705	C	T	Intergenic	0/0	0/0	0/0	0/0	0/1	0/0	0/0	0/0	200mM-227
Cs10.Chr02	17713144	G	A	Upstream_variant	0/0	0/0	0/0	0/0	0/1	0/0	0/0	0/0	200mM-227
Cs10.Chr02	17749280	C	T	Intergenic	0/0	0/0	0/0	0/0	0/0	0/0	0/1	0/0	250mM-247
Cs10.Chr02	17917619	C	T	Intergenic	0/0	0/0	0/1	0/0	0/0	0/0	0/0	0/0	200mM-103
Cs10.Chr02	18213668	C	T	Intergenic	0/0	0/0	0/1	0/0	0/0	0/0	0/0	0/0	200mM-103
Cs10.Chr02	18361552	C	T	Intergenic	0/0	0/0	0/0	0/0	0/0	0/0	0/1	0/0	250mM-247
Cs10.Chr02	18406824	G	A	Intergenic	0/0	0/0	0/0	0/0	0/1	0/0	0/0	0/0	200mM-227
Cs10.Chr02	18500790	C	T	Intergenic	0/0	0/0	0/0	0/0	0/0	0/0	0/1	0/0	250mM-247
Cs10.Chr02	18720919	C	T	Intergenic	0/0	0/0	0/1	0/0	0/0	0/0	0/0	0/0	200mM-103
Cs10.Chr02	18866652	G	A	Intronic	0/0	0/0	0/0	0/0	0/1	0/0	0/0	0/0	200mM-227
Cs10.Chr02	18900304	C	T	Intergenic	0/0	0/0	0/1	0/0	0/0	0/0	0/0	0/0	200mM-103
Cs10.Chr02	18922230	C	T	Intergenic	0/0	0/0	0/1	0/0	0/0	0/0	0/0	0/0	200mM-103
Cs10.Chr02	19814964	G	A	Downstream_variant	0/0	0/0	0/0	0/0	0/1	0/0	0/0	0/0	200mM-227
Cs10.Chr02	19877439	G	A	Intergenic	0/0	0/0	0/0	0/0	0/1	0/0	0/0	0/0	200mM-227
Cs10.Chr02	19885487	C	T	Intergenic	0/0	0/0	0/0	0/0	0/0	0/0	0/1	0/0	250mM-247
Cs10.Chr02	19891613	G	A	Upstream_variant	0/0	0/0	0/0	0/0	0/0	0/0	0/0	0/1	250mM-57
Cs10.Chr02	19933174	G	A	Intergenic	0/0	0/0	0/0	0/0	0/1	0/0	0/0	0/0	200mM-227
Cs10.Chr02	20035192	C	T	Intergenic	0/0	0/0	0/0	0/0	0/0	0/1	0/0	0/0	250mM-231
Cs10.Chr02	20135181	G	A	Intergenic	0/0	0/0	0/0	0/0	0/1	0/0	0/0	0/0	200mM-227
Cs10.Chr02	20353256	G	A	Upstream_variant	0/0	0/0	0/1	0/0	0/0	0/0	0/0	0/0	200mM-103
Cs10.Chr02	20362496	G	A	Intergenic	0/0	0/0	0/1	0/0	0/0	0/0	0/0	0/0	200mM-103
Cs10.Chr02	20426255	G	A	Intergenic	0/0	0/0	0/1	0/0	0/0	0/0	0/0	0/0	200mM-103
Cs10.Chr02	20434700	G	A	Intergenic	0/0	0/0	0/1	0/0	0/0	0/0	0/0	0/0	200mM-103
Cs10.Chr02	20434715	G	A	Intergenic	0/0	0/0	0/1	0/0	0/0	0/0	0/0	0/0	200mM-103
Cs10.Chr02	20450555	C	T	Intronic	0/0	0/0	0/0	0/0	0/1	0/0	0/0	0/0	200mM-227
Cs10.Chr02	20466512	G	A	Intergenic	0/0	0/0	0/0	0/0	0/0	0/1	0/0	0/0	250mM-231
Cs10.Chr02	21000115	G	A	Upstream_variant	0/0	0/0	0/0	0/0	0/0	0/0	0/1	0/0	250mM-247
Cs10.Chr02	21083659	G	A	Intergenic	0/0	0/0	0/1	0/0	0/0	0/0	0/0	0/0	200mM-103
Cs10.Chr02	21448075	C	T	Intergenic	0/0	0/0	0/1	0/0	0/0	0/0	0/0	0/0	200mM-103
Cs10.Chr02	21504646	G	A	Intergenic	0/0	0/0	0/0	0/0	0/1	0/0	0/0	0/0	200mM-227
Cs10.Chr02	21518533	G	A	Downstream_variant	0/0	0/0	0/0	0/0	0/1	0/0	0/0	0/0	200mM-227
Cs10.Chr02	21553403	G	A	Upstream_variant	0/0	0/0	0/0	0/0	0/1	0/0	0/0	0/0	200mM-227
Cs10.Chr02	21603147	C	T	Intergenic	0/0	0/0	0/0	0/0	0/0	0/0	0/1	0/0	250mM-247
Cs10.Chr02	21650566	C	T	Upstream_variant	0/0	0/0	0/0	0/0	0/0	0/1	0/0	0/0	250mM-231
Cs10.Chr02	21650606	C	T	Upstream_variant	0/0	0/0	0/0	0/0	0/0	0/1	0/0	0/0	250mM-231
Cs10.Chr02	21669124	G	A	Intergenic	0/0	0/0	0/0	0/0	0/1	0/0	0/0	0/0	200mM-227
Cs10.Chr02	21742748	C	T	Intergenic	0/0	0/0	0/1	0/0	0/0	0/0	0/0	0/0	200mM-103
Cs10.Chr02	21769316	G	A	Intergenic	0/0	0/0	0/0	0/0	0/0	0/0	0/1	0/0	250mM-247
Cs10.Chr02	21769326	G	A	Intergenic	0/0	0/0	0/0	0/0	0/0	0/0	0/1	0/0	250mM-247
Cs10.Chr02	21769348	G	A	Intergenic	0/0	0/0	0/0	0/0	0/0	0/0	0/1	0/0	250mM-247
Cs10.Chr02	21769367	G	A	Intergenic	0/0	0/0	0/0	0/0	0/0	0/0	0/1	0/0	250mM-247
Cs10.Chr02	22315563	C	T	Upstream_variant	0/0	0/0	0/0	0/0	0/1	0/0	0/0	0/0	200mM-227
Cs10.Chr02	22316625	G	A	Upstream_variant	0/0	0/0	0/0	0/0	0/0	0/0	0/1	0/0	250mM-247
Cs10.Chr02	22416570	G	A	Splice_site	0/0	0/0	0/1	0/0	0/0	0/0	0/0	0/0	200mM-103
Cs10.Chr02	22432882	C	T	Downstream_variant	0/0	0/0	0/0	0/0	0/1	0/0	0/0	0/0	200mM-227
Cs10.Chr02	22448418	G	A	Intergenic	0/0	0/0	0/0	0/0	0/0	0/0	0/1	0/0	250mM-247
Cs10.Chr02	22509148	G	A	Upstream_variant	0/0	0/0	0/0	0/0	0/0	0/0	0/1	0/0	250mM-247
Cs10.Chr02	22568458	G	A	Intergenic	0/0	0/0	0/0	0/0	0/0	0/0	0/1	0/0	250mM-247
Cs10.Chr02	22653038	G	A	Intergenic	0/0	0/0	0/1	0/0	0/0	0/0	0/0	0/0	200mM-103
Cs10.Chr02	22719248	G	A	Intergenic	0/0	0/0	0/1	0/0	0/0	0/0	0/0	0/0	200mM-103
Cs10.Chr02	22785941	G	A	Intergenic	0/0	0/0	0/1	0/0	0/0	0/0	0/0	0/0	200mM-103
Cs10.Chr02	22853609	C	T	Intergenic	0/0	0/0	0/0	0/0	0/1	0/0	0/0	0/0	200mM-227
Cs10.Chr02	22952998	G	A	Upstream_variant	0/0	0/0	0/0	0/0	0/0	0/0	0/1	0/0	250mM-247
Cs10.Chr02	22961401	G	A	Downstream_variant	0/0	0/0	0/0	0/0	0/0	0/0	0/1	0/0	250mM-247
Cs10.Chr02	22977287	C	T	Intergenic	0/0	0/0	0/0	0/0	0/1	0/0	0/0	0/0	200mM-227
Cs10.Chr02	23073030	G	A	Intergenic	0/0	0/0	0/0	0/0	0/0	0/0	0/0	0/1	250mM-57
Cs10.Chr02	23175415	G	A	Intergenic	0/0	0/0	0/1	0/0	0/0	0/0	0/0	0/0	200mM-103
Cs10.Chr02	23175420	C	T	Intergenic	0/0	0/0	0/1	0/0	0/0	0/0	0/0	0/0	200mM-103
Cs10.Chr02	23187173	C	T	Upstream_variant	0/0	0/0	0/0	0/0	0/1	0/0	0/0	0/0	200mM-227
Cs10.Chr02	23244222	G	A	Intergenic	0/0	0/0	0/1	0/0	0/0	0/0	0/0	0/0	200mM-103
Cs10.Chr02	23246946	G	A	Intergenic	0/0	0/0	0/0	0/0	0/0	0/0	0/1	0/0	250mM-247
Cs10.Chr02	23271554	C	T	Downstream_variant	0/0	0/0	0/0	0/0	0/1	0/0	0/0	0/0	200mM-227
Cs10.Chr02	23303283	C	T	Intergenic	0/0	0/0	0/0	0/0	0/0	0/1	0/0	0/0	250mM-231
Cs10.Chr02	24616832	C	T	Intergenic	0/0	0/0	0/1	0/0	0/0	0/0	0/0	0/0	200mM-103
Cs10.Chr02	24644262	C	T	Intergenic	0/0	0/0	0/0	0/0	0/0	0/0	0/1	0/0	250mM-247
Cs10.Chr02	24692359	C	T	Intergenic	0/0	0/0	0/1	0/0	0/0	0/0	0/0	0/0	200mM-103
Cs10.Chr02	24693469	G	A	Intergenic	0/0	0/0	0/0	0/0	0/1	0/0	0/0	0/0	200mM-227
Cs10.Chr02	24816206	C	T	Intergenic	0/0	0/0	0/0	0/0	0/0	0/0	0/1	0/0	250mM-247
Cs10.Chr02	24841216	G	A	Intergenic	0/0	0/0	0/0	0/0	0/1	0/0	0/0	0/0	200mM-227
Cs10.Chr02	25045358	C	T	Upstream_variant	0/0	0/0	0/1	0/0	0/0	0/0	0/0	0/0	200mM-103
Cs10.Chr02	25086251	C	T	Upstream_variant	0/0	0/0	0/1	0/0	0/0	0/0	0/0	0/0	200mM-103
Cs10.Chr02	25091046	C	T	Upstream_variant	0/0	0/0	0/1	0/0	0/0	0/0	0/0	0/0	200mM-103
Cs10.Chr02	25142996	C	T	Intergenic	0/0	0/0	0/0	0/0	0/0	0/0	0/1	0/0	250mM-247
Cs10.Chr02	25156188	C	T	Upstream_variant	0/0	0/0	0/0	0/0	0/0	0/0	0/1	0/0	250mM-247
Cs10.Chr02	25205306	G	A	Intergenic	0/0	0/0	0/0	0/0	0/1	0/0	0/0	0/0	200mM-227
Cs10.Chr02	25209644	G	A	Intergenic	0/0	0/0	0/0	0/0	0/1	0/0	0/0	0/0	200mM-227
Cs10.Chr02	25312571	G	A	Missense	0/0	0/0	0/0	0/0	0/1	0/0	0/0	0/0	200mM-227
Cs10.Chr02	25340622	C	T	Intergenic	0/0	0/0	0/0	0/0	0/0	0/0	0/1	0/0	250mM-247
Cs10.Chr02	25394160	C	T	Intergenic	0/0	0/0	0/1	0/0	0/0	0/0	0/0	0/0	200mM-103
Cs10.Chr02	25905397	C	T	Upstream_variant	0/0	0/0	0/0	0/0	0/0	0/0	0/1	0/0	250mM-247
Cs10.Chr02	25921379	G	A	Synonymous	0/0	0/0	0/0	0/0	0/1	0/0	0/0	0/0	200mM-227
Cs10.Chr02	26010639	C	T	Intergenic	0/0	0/0	0/1	0/0	0/0	0/0	0/0	0/0	200mM-103
Cs10.Chr02	26136319	G	A	Upstream_variant	0/0	0/0	0/0	0/0	0/1	0/0	0/0	0/0	200mM-227
Cs10.Chr02	26225792	G	A	Intronic	0/0	0/0	0/0	0/0	0/1	0/0	0/0	0/0	200mM-227
Cs10.Chr02	26245511	C	T	Intergenic	0/0	0/0	0/1	0/0	0/0	0/0	0/0	0/0	200mM-103
Cs10.Chr02	26249276	C	T	Intergenic	0/0	0/0	0/1	0/0	0/0	0/0	0/0	0/0	200mM-103
Cs10.Chr02	26348352	C	T	Upstream_variant	0/0	0/0	0/0	0/0	0/0	0/0	0/1	0/0	250mM-247
Cs10.Chr02	26399065	G	A	Intergenic	0/0	0/0	0/0	0/0	0/1	0/0	0/0	0/0	200mM-227
Cs10.Chr02	26579514	C	T	Upstream_variant	0/0	0/0	0/1	0/0	0/0	0/0	0/0	0/0	200mM-103
Cs10.Chr02	26587928	G	A	Intergenic	0/0	0/0	0/0	0/0	0/1	0/0	0/0	0/0	200mM-227
Cs10.Chr02	26648497	C	T	Upstream_variant	0/0	0/0	0/1	0/0	0/0	0/0	0/0	0/0	200mM-103
Cs10.Chr02	26727930	C	T	Intergenic	0/0	0/0	0/1	0/0	0/0	0/0	0/0	0/0	200mM-103
Cs10.Chr02	26826909	G	A	Intergenic	0/0	0/0	0/0	0/0	0/1	0/0	0/0	0/0	200mM-227
Cs10.Chr02	26983128	C	T	Intergenic	0/0	0/0	0/0	0/0	0/0	0/0	0/1	0/0	250mM-247
Cs10.Chr02	27006682	C	T	Intergenic	0/0	0/0	0/0	0/0	0/0	0/1	0/0	0/0	250mM-231
Cs10.Chr02	27006718	C	T	Intergenic	0/0	0/0	0/0	0/0	0/0	0/1	0/0	0/0	250mM-231
Cs10.Chr02	27006835	G	A	Intergenic	0/0	0/0	0/0	0/0	0/0	0/1	0/0	0/0	250mM-231
Cs10.Chr02	27068600	C	T	Intergenic	0/0	0/0	0/1	0/0	0/0	0/0	0/0	0/0	200mM-103
Cs10.Chr02	27094679	C	T	Intergenic	0/0	0/0	0/1	0/0	0/0	0/0	0/0	0/0	200mM-103
Cs10.Chr02	27099295	C	T	Intergenic	0/0	0/0	0/0	0/0	0/0	0/0	0/1	0/0	250mM-247
Cs10.Chr02	27113453	G	A	Intergenic	0/0	0/0	0/0	0/0	0/1	0/0	0/0	0/0	200mM-227
Cs10.Chr02	27206476	C	T	Upstream_variant	0/0	0/0	0/0	0/0	0/0	0/0	0/1	0/0	250mM-247
Cs10.Chr02	27268300	C	T	Intergenic	0/0	0/0	0/1	0/0	0/0	0/0	0/0	0/0	200mM-103
Cs10.Chr02	27437606	G	A	Intergenic	0/0	0/0	0/0	0/0	0/1	0/0	0/0	0/0	200mM-227
Cs10.Chr02	27517763	C	T	Intergenic	0/0	0/0	0/1	0/0	0/0	0/0	0/0	0/0	200mM-103
Cs10.Chr02	27579956	G	A	Missense	0/0	0/0	0/0	0/0	0/0	0/1	0/0	0/0	250mM-231
Cs10.Chr02	27703778	C	T	Upstream_variant	0/0	0/0	0/0	0/0	0/0	0/0	0/1	0/0	250mM-247
Cs10.Chr02	27876301	G	A	Intergenic	0/0	0/0	0/0	0/0	0/1	0/0	0/0	0/0	200mM-227
Cs10.Chr02	28031316	G	A	Upstream_variant	0/0	0/0	0/0	0/0	0/1	0/0	0/0	0/0	200mM-227
Cs10.Chr02	28100234	G	A	Intergenic	0/0	0/0	0/1	0/0	0/0	0/0	0/0	0/0	200mM-103
Cs10.Chr02	28201484	G	A	Intergenic	0/0	0/0	0/1	0/0	0/0	0/0	0/0	0/0	200mM-103
Cs10.Chr02	28275745	G	A	Intergenic	0/0	0/0	0/1	0/0	0/0	0/0	0/0	0/0	200mM-103
Cs10.Chr02	28465250	C	T	Upstream_variant	0/0	0/0	0/0	0/0	0/0	0/0	0/1	0/0	250mM-247
Cs10.Chr02	28499238	C	T	Intergenic	0/0	0/0	0/0	0/0	0/0	0/0	0/1	0/0	250mM-247
Cs10.Chr02	28600547	C	T	Intergenic	0/0	0/0	0/0	0/0	0/0	0/0	0/0	0/1	250mM-57
Cs10.Chr02	28622027	C	T	Upstream_variant	0/0	0/0	0/0	0/0	0/0	0/0	0/1	0/0	250mM-247
Cs10.Chr02	28631650	C	T	Upstream_variant	0/0	0/0	0/0	0/0	0/0	0/0	0/1	0/0	250mM-247
Cs10.Chr02	28733780	C	T	Intergenic	0/0	0/0	0/0	0/0	0/0	0/0	0/1	0/0	250mM-247
Cs10.Chr02	28794922	C	T	Downstream_variant	0/0	0/0	0/1	0/0	0/0	0/0	0/0	0/0	200mM-103
Cs10.Chr02	28868111	C	T	Downstream_variant	0/0	0/0	0/0	0/0	0/0	0/0	0/1	0/0	250mM-247
Cs10.Chr02	28903894	G	A	Intergenic	0/0	0/0	0/0	0/0	0/1	0/0	0/0	0/0	200mM-227
Cs10.Chr02	28980722	C	T	Intergenic	0/0	0/0	0/0	0/0	0/0	0/0	0/1	0/0	250mM-247
Cs10.Chr02	29020807	C	T	Missense	0/0	0/0	0/0	0/0	0/0	0/0	0/1	0/0	250mM-247
Cs10.Chr02	29095143	G	A	Intergenic	0/0	0/0	0/0	0/0	0/1	0/0	0/0	0/0	200mM-227
Cs10.Chr02	29274364	C	T	Upstream_variant	0/0	0/0	0/0	0/0	0/0	0/0	0/1	0/0	250mM-247
Cs10.Chr02	29367495	C	T	Intergenic	0/0	0/0	0/0	0/0	0/0	0/1	0/0	0/0	250mM-231
Cs10.Chr02	29458351	G	A	Intergenic	0/0	0/0	0/0	0/0	0/1	0/0	0/0	0/0	200mM-227
Cs10.Chr02	29489649	G	A	Downstream_variant	0/0	0/0	0/0	0/0	0/1	0/0	0/0	0/0	200mM-227
Cs10.Chr02	29498993	C	T	Intergenic	0/0	0/0	0/1	0/0	0/0	0/0	0/0	0/0	200mM-103
Cs10.Chr02	29545258	G	A	Intergenic	0/0	0/0	0/0	0/0	0/1	0/0	0/0	0/0	200mM-227
Cs10.Chr02	29555777	C	T	Missense	0/0	0/0	0/1	0/0	0/0	0/0	0/0	0/0	200mM-103
Cs10.Chr02	29640877	G	A	Intergenic	0/0	0/0	0/0	0/0	0/1	0/0	0/0	0/0	200mM-227
Cs10.Chr02	29666782	G	A	Upstream_variant	0/0	0/0	0/0	0/0	0/1	0/0	0/0	0/0	200mM-227
Cs10.Chr02	29688315	C	T	Intergenic	0/0	0/0	0/1	0/0	0/0	0/0	0/0	0/0	200mM-103
Cs10.Chr02	29693709	C	T	Intergenic	0/0	0/0	0/0	0/0	0/0	0/0	0/1	0/0	250mM-247
Cs10.Chr02	29721455	G	A	Intergenic	0/0	0/0	0/0	0/0	0/1	0/0	0/0	0/0	200mM-227
Cs10.Chr02	29773151	C	T	Intergenic	0/0	0/0	0/0	0/0	0/0	0/0	0/1	0/0	250mM-247
Cs10.Chr02	29832940	G	A	Stop_gained	0/0	0/0	0/0	0/0	0/0	0/0	0/1	0/0	250mM-247
Cs10.Chr02	30193912	C	T	Downstream_variant	0/0	0/0	0/0	0/0	0/1	0/0	0/0	0/0	200mM-227
Cs10.Chr02	30242793	C	T	Intergenic	0/0	0/0	0/0	0/0	0/1	0/0	0/0	0/0	200mM-227
Cs10.Chr02	30295382	G	A	Intergenic	0/0	0/0	0/0	0/0	0/0	0/0	0/0	0/1	250mM-57
Cs10.Chr02	30770652	G	A	Upstream_variant	0/0	0/0	0/0	0/0	0/0	0/0	0/1	0/0	250mM-247
Cs10.Chr02	30810615	C	T	Downstream_variant	0/0	0/0	0/0	0/0	0/1	0/0	0/0	0/0	200mM-227
Cs10.Chr02	30823277	C	T	Intergenic	0/0	0/0	0/0	0/0	0/0	0/0	0/0	0/1	250mM-57
Cs10.Chr02	31785018	C	T	Intergenic	0/0	0/0	0/0	0/0	0/1	0/0	0/0	0/0	200mM-227
Cs10.Chr02	31836015	G	A	Intergenic	0/0	0/0	0/0	0/0	0/0	0/0	0/1	0/0	250mM-247
Cs10.Chr02	31837141	G	A	Intergenic	0/0	0/0	0/0	0/0	0/0	0/0	0/1	0/0	250mM-247
Cs10.Chr02	31840640	G	A	Intergenic	0/0	0/0	0/1	0/0	0/0	0/0	0/0	0/0	200mM-103
Cs10.Chr02	31852618	G	A	Intergenic	0/0	0/0	0/1	0/0	0/0	0/0	0/0	0/0	200mM-103
Cs10.Chr02	31869227	C	T	Intergenic	0/0	0/0	0/0	0/0	0/0	0/1	0/0	0/0	250mM-231
Cs10.Chr02	31869233	G	A	Intergenic	0/0	0/0	0/0	0/0	0/0	0/1	0/0	0/0	250mM-231
Cs10.Chr02	31986521	C	T	Intergenic	0/0	0/0	0/0	0/0	0/1	0/0	0/0	0/0	200mM-227
Cs10.Chr02	32035286	C	T	Upstream_variant	0/0	0/0	0/0	0/0	0/1	0/0	0/0	0/0	200mM-227
Cs10.Chr02	32047365	G	A	Downstream_variant	0/0	0/0	0/1	0/0	0/0	0/0	0/0	0/0	200mM-103
Cs10.Chr02	32149568	G	A	Intergenic	0/0	0/0	0/0	0/0	0/0	0/0	0/0	0/1	250mM-57
Cs10.Chr02	32171658	C	T	Intergenic	0/0	0/0	0/0	0/0	0/0	0/0	0/1	0/0	250mM-247
Cs10.Chr02	32198139	C	T	Downstream_variant	0/0	0/0	0/0	0/0	0/1	0/0	0/0	0/0	200mM-227
Cs10.Chr02	32923072	G	A	Missense	0/0	0/0	0/0	0/0	0/1	0/0	0/0	0/0	200mM-227
Cs10.Chr02	32989499	C	T	Intergenic	0/0	0/0	0/0	0/0	0/0	0/0	0/1	0/0	250mM-247
Cs10.Chr02	33036382	C	T	Intergenic	0/0	0/0	0/1	0/0	0/0	0/0	0/0	0/0	200mM-103
Cs10.Chr02	34289277	C	T	Intronic	0/0	0/0	0/0	0/0	0/1	0/0	0/0	0/0	200mM-227
Cs10.Chr02	34325119	C	T	Intergenic	0/0	0/0	0/0	0/0	0/1	0/0	0/0	0/0	200mM-227
Cs10.Chr02	34364558	G	A	Intergenic	0/0	0/0	0/1	0/0	0/0	0/0	0/0	0/0	200mM-103
Cs10.Chr02	34376469	G	A	Intergenic	0/0	0/0	0/1	0/0	0/0	0/0	0/0	0/0	200mM-103
Cs10.Chr02	34390605	C	T	Intergenic	0/0	0/0	0/0	0/0	0/1	0/0	0/0	0/0	200mM-227
Cs10.Chr02	34512989	G	A	Intronic	0/0	0/0	0/1	0/0	0/0	0/0	0/0	0/0	200mM-103
Cs10.Chr02	34594321	G	A	Upstream_variant	0/0	0/0	0/1	0/0	0/0	0/0	0/0	0/0	200mM-103
Cs10.Chr02	34621111	C	T	Intronic	0/0	0/0	0/0	0/0	0/1	0/0	0/0	0/0	200mM-227
Cs10.Chr02	34624831	C	T	Missense	0/0	0/0	0/0	0/0	0/1	0/0	0/0	0/0	200mM-227
Cs10.Chr02	34684615	C	T	Intergenic	0/0	0/0	0/0	0/0	0/1	0/0	0/0	0/0	200mM-227
Cs10.Chr02	34836666	G	A	Intergenic	0/0	0/0	0/1	0/0	0/0	0/0	0/0	0/0	200mM-103
Cs10.Chr02	34861605	C	T	Intergenic	0/0	0/0	0/0	0/0	0/0	0/0	0/1	0/0	250mM-247
Cs10.Chr02	34880327	G	A	Intergenic	0/0	0/0	0/1	0/0	0/0	0/0	0/0	0/0	200mM-103
Cs10.Chr02	34939235	C	T	Intergenic	0/0	0/0	0/0	0/0	0/0	0/0	0/1	0/0	250mM-247
Cs10.Chr02	34972884	C	T	Intergenic	0/0	0/0	0/0	0/0	0/0	0/0	0/1	0/0	250mM-247
Cs10.Chr02	35135911	C	T	Intergenic	0/0	0/0	0/0	0/0	0/1	0/0	0/0	0/0	200mM-227
Cs10.Chr02	35162482	C	T	Intergenic	0/0	0/0	0/0	0/0	0/0	0/0	0/1	0/0	250mM-247
Cs10.Chr02	35191275	G	A	Intergenic	0/0	0/0	0/1	0/0	0/0	0/0	0/0	0/0	200mM-103
Cs10.Chr02	35339051	C	T	Intergenic	0/0	0/0	0/0	0/0	0/1	0/0	0/0	0/0	200mM-227
Cs10.Chr02	35352514	C	T	Upstream_variant	0/0	0/0	0/0	0/0	0/1	0/0	0/0	0/0	200mM-227
Cs10.Chr02	35440961	C	T	Intergenic	0/0	0/0	0/0	0/0	0/0	0/0	0/1	0/0	250mM-247
Cs10.Chr02	35481238	G	A	Intergenic	0/0	0/0	0/0	0/1	0/0	0/0	0/0	0/0	200mM-219
Cs10.Chr02	35485989	C	T	Intergenic	0/0	0/0	0/0	0/0	0/0	0/0	0/1	0/0	250mM-247
Cs10.Chr02	35639827	C	T	Intergenic	0/0	0/0	0/0	0/0	0/0	0/0	0/1	0/0	250mM-247
Cs10.Chr02	35759422	C	T	Intergenic	0/0	0/0	0/0	0/0	0/1	0/0	0/0	0/0	200mM-227
Cs10.Chr02	35846430	C	T	Upstream_variant	0/0	0/0	0/0	0/0	0/1	0/0	0/0	0/0	200mM-227
Cs10.Chr02	35879413	C	T	Intergenic	0/0	0/0	0/0	0/0	0/0	0/0	0/1	0/0	250mM-247
Cs10.Chr02	35969133	G	A	Upstream_variant	0/0	0/0	0/1	0/0	0/0	0/0	0/0	0/0	200mM-103
Cs10.Chr02	35988862	C	T	Intergenic	0/0	0/0	0/0	0/0	0/0	0/0	0/1	0/0	250mM-247
Cs10.Chr02	36049345	G	A	Intergenic	0/0	0/0	0/1	0/0	0/0	0/0	0/0	0/0	200mM-103
Cs10.Chr02	36097424	G	A	Intergenic	0/0	0/0	0/1	0/0	0/0	0/0	0/0	0/0	200mM-103
Cs10.Chr02	36138223	C	T	Intergenic	0/0	0/0	0/0	0/0	0/0	0/0	0/1	0/0	250mM-247
Cs10.Chr02	36147429	G	A	Intergenic	0/0	0/0	0/1	0/0	0/0	0/0	0/0	0/0	200mM-103
Cs10.Chr02	36233078	C	T	Intergenic	0/0	0/0	0/0	0/0	0/1	0/0	0/0	0/0	200mM-227
Cs10.Chr02	36425454	C	T	Intergenic	0/0	0/0	0/0	0/0	0/1	0/0	0/0	0/0	200mM-227
Cs10.Chr02	36438831	G	A	Upstream_variant	0/0	0/0	0/1	0/0	0/0	0/0	0/0	0/0	200mM-103
Cs10.Chr02	37587473	A	G	Intergenic	0/0	1/1	0/1	0/0	0/0	0/0	0/0	0/0	200mM-103
Cs10.Chr02	37589377	T	C	Intergenic	0/0	1/1	0/1	0/0	0/0	0/0	0/0	0/0	200mM-103
Cs10.Chr02	37589380	T	C	Intergenic	0/0	1/1	0/1	0/0	0/0	0/0	0/0	0/0	200mM-103
Cs10.Chr02	37591331	T	C	Intergenic	0/0	1/1	0/1	0/0	0/0	0/0	0/0	0/0	200mM-103
Cs10.Chr02	37592708	G	A	Intergenic	0/0	1/1	0/1	0/0	0/0	0/0	0/0	0/0	200mM-103
Cs10.Chr02	37592728	C	T	Intergenic	0/0	1/1	0/1	0/0	0/0	0/0	0/0	0/0	200mM-103
Cs10.Chr02	37592815	G	A	Intergenic	0/0	1/1	0/1	0/0	0/0	0/0	0/0	0/0	200mM-103
Cs10.Chr02	37598780	C	T	Intergenic	0/0	1/1	0/1	0/0	0/0	0/0	0/0	0/0	200mM-103
Cs10.Chr02	37598985	G	A	Intergenic	0/0	1/1	0/1	0/0	0/0	0/0	0/0	0/0	200mM-103
Cs10.Chr02	37598991	G	A	Intergenic	0/0	1/1	0/1	0/0	0/0	0/0	0/0	0/0	200mM-103
Cs10.Chr02	37697181	C	T	Intergenic	0/0	0/0	0/0	0/0	0/0	0/0	0/1	0/0	250mM-247
Cs10.Chr02	37727628	G	A	Intergenic	0/0	0/0	0/1	0/0	0/0	0/0	0/0	0/0	200mM-103
Cs10.Chr02	37919627	C	T	Intergenic	0/0	0/0	0/0	0/0	0/0	0/0	0/1	0/0	250mM-247
Cs10.Chr02	37948680	C	T	Intergenic	0/0	0/0	0/0	0/0	0/1	0/0	0/0	0/0	200mM-227
Cs10.Chr02	37959128	G	A	Upstream_variant	0/0	0/0	0/0	0/0	0/0	0/0	0/0	0/1	250mM-57
Cs10.Chr02	37959129	G	A	Upstream_variant	0/0	0/0	0/0	0/0	0/0	0/0	0/0	0/1	250mM-57
Cs10.Chr02	38016263	G	A	Intergenic	0/0	0/0	0/0	0/0	0/0	0/0	0/0	0/1	250mM-57
Cs10.Chr02	38025568	C	T	Upstream_variant	0/0	0/0	0/0	0/0	0/0	0/0	0/1	0/0	250mM-247
Cs10.Chr02	38060335	G	A	Upstream_variant	0/0	0/0	0/1	0/0	0/0	0/0	0/0	0/0	200mM-103
Cs10.Chr02	38172214	G	A	Intergenic	0/0	0/0	0/1	0/0	0/0	0/0	0/0	0/0	200mM-103
Cs10.Chr02	38214249	C	T	Downstream_variant	0/0	0/0	0/0	0/0	0/0	0/0	0/1	0/0	250mM-247
Cs10.Chr02	38232821	C	T	Intergenic	0/0	0/0	0/0	0/0	0/1	0/0	0/0	0/0	200mM-227
Cs10.Chr02	38235003	G	A	Intergenic	0/0	0/0	0/1	0/0	0/0	0/0	0/0	0/0	200mM-103
Cs10.Chr02	38363553	G	A	Intergenic	0/0	0/0	0/1	0/0	0/0	0/0	0/0	0/0	200mM-103
Cs10.Chr02	38638751	C	T	Downstream_variant	0/0	0/0	0/0	0/0	0/1	0/0	0/0	0/0	200mM-227
Cs10.Chr02	38639300	C	T	Downstream_variant	0/0	0/0	0/0	0/0	0/1	0/0	0/0	0/0	200mM-227
Cs10.Chr02	38677090	G	A	Upstream_variant	0/0	0/0	0/1	0/0	0/0	0/0	0/0	0/0	200mM-103
Cs10.Chr02	38727024	G	A	Downstream_variant	0/0	0/0	0/1	0/0	0/0	0/0	0/0	0/0	200mM-103
Cs10.Chr02	38742153	G	A	Intergenic	0/0	0/0	0/0	0/0	0/0	0/0	0/1	0/0	250mM-247
Cs10.Chr02	38753302	C	T	Upstream_variant	0/0	0/0	0/0	0/0	0/1	0/0	0/0	0/0	200mM-227
Cs10.Chr02	38881258	C	T	Upstream_variant	0/0	0/0	0/0	0/0	0/1	0/0	0/0	0/0	200mM-227
Cs10.Chr02	39032977	G	A	Downstream_variant	0/0	0/0	0/1	0/0	0/0	0/0	0/0	0/0	200mM-103
Cs10.Chr02	39046894	G	A	Upstream_variant	0/0	0/0	0/0	0/0	0/0	0/0	0/0	0/1	250mM-57
Cs10.Chr02	39046922	C	T	Upstream_variant	0/0	0/0	0/0	0/0	0/0	0/0	0/0	0/1	250mM-57
Cs10.Chr02	39051378	C	T	Intergenic	0/0	0/0	0/0	0/0	0/1	0/0	0/0	0/0	200mM-227
Cs10.Chr02	39059185	C	T	Intergenic	0/0	0/0	0/0	0/0	0/1	0/0	0/0	0/0	200mM-227
Cs10.Chr02	39081601	G	A	Intergenic	0/0	0/0	0/0	0/0	0/0	0/0	0/1	0/0	250mM-247
Cs10.Chr02	39134083	G	A	Upstream_variant	0/0	0/0	0/1	0/0	0/0	0/0	0/0	0/0	200mM-103
Cs10.Chr02	39200542	C	T	Intergenic	0/0	0/0	0/0	0/0	0/1	0/0	0/0	0/0	200mM-227
Cs10.Chr02	39202377	G	A	Intergenic	0/0	0/0	0/0	0/0	0/0	0/0	0/1	0/0	250mM-247
Cs10.Chr02	39202603	G	A	Intergenic	0/0	0/0	0/1	0/0	0/0	0/0	0/0	0/0	200mM-103
Cs10.Chr02	39404696	C	T	Intergenic	0/0	0/0	0/0	0/0	0/1	0/0	0/0	0/0	200mM-227
Cs10.Chr02	39455381	C	T	Intergenic	0/0	0/0	0/0	0/0	0/1	0/0	0/0	0/0	200mM-227
Cs10.Chr02	39522057	G	A	Intergenic	0/0	0/0	0/1	0/0	0/0	0/0	0/0	0/0	200mM-103
Cs10.Chr02	39572706	G	A	Intergenic	0/0	0/0	0/1	0/0	0/0	0/0	0/0	0/0	200mM-103
Cs10.Chr02	39711712	C	T	Intergenic	0/0	0/0	0/0	0/0	0/0	0/0	0/1	0/0	250mM-247
Cs10.Chr02	39724652	G	A	Intergenic	0/0	0/0	0/1	0/0	0/0	0/0	0/0	0/0	200mM-103
Cs10.Chr02	39761593	C	T	Intergenic	0/0	0/0	0/0	0/0	0/1	0/0	0/0	0/0	200mM-227
Cs10.Chr02	39916978	G	A	Downstream_variant	0/0	0/0	0/1	0/0	0/0	0/0	0/0	0/0	200mM-103
Cs10.Chr02	39950438	C	T	Intergenic	0/0	0/0	0/0	0/0	0/1	0/0	0/0	0/0	200mM-227
Cs10.Chr02	39978205	C	T	Intergenic	0/0	0/0	0/0	0/0	0/0	0/0	0/1	0/0	250mM-247
Cs10.Chr02	40021816	C	T	Intergenic	0/0	0/0	0/0	0/0	0/0	0/0	0/0	0/1	250mM-57
Cs10.Chr02	40191800	C	T	Intergenic	0/0	0/0	0/0	0/0	0/1	0/0	0/0	0/0	200mM-227
Cs10.Chr02	40193920	G	A	Intergenic	0/0	0/0	0/1	0/0	0/0	0/0	0/0	0/0	200mM-103
Cs10.Chr02	40214609	C	T	Intergenic	0/0	0/0	0/0	0/0	0/1	0/0	0/0	0/0	200mM-227
Cs10.Chr02	40224978	C	T	Intergenic	0/0	0/0	0/0	0/0	0/0	0/0	0/1	0/0	250mM-247
Cs10.Chr02	40405637	G	A	Intergenic	0/0	0/0	0/1	0/0	0/0	0/0	0/0	0/0	200mM-103
Cs10.Chr02	40411343	G	A	Intergenic	0/0	0/0	0/0	0/0	0/0	0/0	0/1	0/0	250mM-247
Cs10.Chr02	40564839	C	T	Upstream_variant	0/0	0/0	0/0	0/0	0/1	0/0	0/0	0/0	200mM-227
Cs10.Chr02	40630650	C	T	Intergenic	0/0	0/0	0/0	0/0	0/1	0/0	0/0	0/0	200mM-227
Cs10.Chr02	40831952	C	T	Upstream_variant	0/0	0/0	0/1	0/0	0/0	0/0	0/0	0/0	200mM-103
Cs10.Chr02	40850087	G	A	Upstream_variant	0/0	0/0	0/0	0/0	0/1	0/0	0/0	0/0	200mM-227
Cs10.Chr02	40853035	G	A	Upstream_variant	0/0	0/0	0/0	0/0	0/0	0/0	0/1	0/0	250mM-247
Cs10.Chr02	41016855	C	T	Intergenic	0/0	0/0	0/0	0/0	0/1	0/0	0/0	0/0	200mM-227
Cs10.Chr02	41134982	G	A	Missense	0/0	0/0	0/0	0/0	0/0	0/0	0/1	0/0	250mM-247
Cs10.Chr02	41137639	G	A	Upstream_variant	0/0	0/0	0/1	0/0	0/0	0/0	0/0	0/0	200mM-103
Cs10.Chr02	41217612	C	T	Upstream_variant	0/0	0/0	0/0	0/0	0/1	0/0	0/0	0/0	200mM-227
Cs10.Chr02	41256774	C	T	Intronic	0/0	0/0	0/0	0/0	0/1	0/0	0/0	0/0	200mM-227
Cs10.Chr02	41575524	G	A	Upstream_variant	0/0	0/0	0/0	0/0	0/0	0/0	0/1	0/0	250mM-247
Cs10.Chr02	41647597	G	A	Stop_gained	0/0	0/0	0/0	0/0	0/0	0/0	0/1	0/0	250mM-247
Cs10.Chr02	41682009	C	T	Intergenic	0/0	0/0	0/0	0/0	0/1	0/0	0/0	0/0	200mM-227
Cs10.Chr02	41876160	C	T	Intergenic	0/0	0/0	0/0	0/0	0/1	0/0	0/0	0/0	200mM-227
Cs10.Chr02	41937799	C	T	Downstream_variant	0/0	0/0	0/0	0/0	0/0	0/0	0/1	0/0	250mM-247
Cs10.Chr02	41939473	C	T	Downstream_variant	0/0	0/0	0/0	0/0	0/1	0/0	0/0	0/0	200mM-227
Cs10.Chr02	42159299	G	A	Upstream_variant	0/0	0/0	0/0	0/0	0/0	0/1	0/0	0/0	250mM-231
Cs10.Chr02	42159338	C	T	Upstream_variant	0/0	0/0	0/0	0/0	0/0	0/1	0/0	0/0	250mM-231
Cs10.Chr02	42240639	C	T	Intergenic	0/0	0/0	0/0	0/0	0/0	0/0	0/1	0/0	250mM-247
Cs10.Chr02	42253292	G	A	Intergenic	0/0	0/0	0/1	0/0	0/0	0/0	0/0	0/0	200mM-103
Cs10.Chr02	42263059	C	T	Missense	0/0	0/0	0/0	0/0	0/1	0/0	0/0	0/0	200mM-227
Cs10.Chr02	42291241	G	A	Intronic	0/0	0/0	0/1	0/0	0/0	0/0	0/0	0/0	200mM-103
Cs10.Chr02	42329314	C	T	Intergenic	0/0	0/0	0/0	0/0	0/0	0/0	0/1	0/0	250mM-247
Cs10.Chr02	42356916	C	T	Intergenic	0/0	0/0	0/0	0/0	0/0	0/0	0/1	0/0	250mM-247
Cs10.Chr02	42406905	G	A	Intergenic	0/0	0/0	0/1	0/0	0/0	0/0	0/0	0/0	200mM-103
Cs10.Chr02	43208657	A	G	Intergenic	1/1	0/0	0/1	1/1	1/1	1/1	1/1	1/1	200mM-103
Cs10.Chr02	43208859	A	G	Intergenic	1/1	0/0	0/1	1/1	1/1	1/1	1/1	1/1	200mM-103
Cs10.Chr02	43752043	G	A	Intergenic	0/0	1/1	0/1	0/0	0/0	0/0	0/0	0/0	200mM-103
Cs10.Chr02	43752253	A	G	Intergenic	0/0	1/1	0/1	0/0	0/0	0/0	0/0	0/0	200mM-103
Cs10.Chr02	43752752	A	G	Intergenic	0/0	1/1	0/1	0/0	0/0	0/0	0/0	0/0	200mM-103
Cs10.Chr02	43752774	G	A	Intergenic	0/0	1/1	0/1	0/0	0/0	0/0	0/0	0/0	200mM-103
Cs10.Chr02	43752813	A	G	Intergenic	0/0	1/1	0/1	0/0	0/0	0/0	0/0	0/0	200mM-103
Cs10.Chr02	43753525	G	A	Intergenic	0/0	1/1	0/1	0/0	0/0	0/0	0/0	0/0	200mM-103
Cs10.Chr02	43753684	G	A	Intergenic	0/0	1/1	0/1	0/0	0/0	0/0	0/0	0/0	200mM-103
Cs10.Chr02	43753745	C	T	Intergenic	0/0	1/1	0/1	0/0	0/0	0/0	0/0	0/0	200mM-103
Cs10.Chr02	44108567	G	A	Intergenic	0/0	0/0	0/1	0/0	0/0	0/0	0/0	0/0	200mM-103
Cs10.Chr02	44707171	G	A	Upstream_variant	0/0	0/0	0/0	0/0	0/1	0/0	0/0	0/0	200mM-227
Cs10.Chr02	44711981	G	A	Downstream_variant	0/0	0/0	0/0	0/0	0/1	0/0	0/0	0/0	200mM-227
Cs10.Chr02	44717083	G	A	Upstream_variant	0/0	0/0	0/1	0/0	0/0	0/0	0/0	0/0	200mM-103
Cs10.Chr02	44805858	G	A	Intergenic	0/0	0/0	0/1	0/0	0/0	0/0	0/0	0/0	200mM-103
Cs10.Chr02	44810564	G	A	Intergenic	1/1	0/0	0/0	0/0	0/0	0/1	0/0	0/0	250mM-231
Cs10.Chr02	44853103	G	A	Intergenic	0/0	0/0	0/1	0/0	0/0	0/0	0/0	0/0	200mM-103
Cs10.Chr02	44900753	C	T	Intergenic	1/1	0/0	0/0	0/0	0/0	0/1	0/0	0/0	250mM-231
Cs10.Chr02	44945498	G	A	Intergenic	0/0	0/0	0/0	0/0	0/0	0/0	0/1	0/0	250mM-247
Cs10.Chr02	45087149	C	T	Intergenic	0/0	1/1	0/1	0/0	0/0	0/0	0/0	0/0	200mM-103
Cs10.Chr02	45087864	G	A	Intergenic	0/0	1/1	0/1	0/0	0/0	0/0	0/0	0/0	200mM-103
Cs10.Chr02	45092929	C	T	Intergenic	0/0	1/1	0/1	0/0	0/0	0/0	0/0	0/0	200mM-103
Cs10.Chr02	45119453	C	T	Intergenic	0/0	0/0	0/1	0/0	0/0	0/0	0/0	0/0	200mM-103
Cs10.Chr02	45167131	G	A	Upstream_variant	0/0	0/0	0/0	0/0	0/1	0/0	0/0	0/0	200mM-227
Cs10.Chr02	45183724	G	A	Intergenic	0/0	0/0	0/0	0/0	0/1	0/0	0/0	0/0	200mM-227
Cs10.Chr02	45187368	G	A	Intergenic	0/0	0/0	0/0	0/0	0/1	0/0	0/0	0/0	200mM-227
Cs10.Chr02	45441354	C	T	Intergenic	0/0	0/0	0/0	0/0	0/1	0/0	0/0	0/0	200mM-227
Cs10.Chr02	45839102	C	T	Intergenic	0/0	0/0	0/1	0/0	0/0	0/0	0/0	0/0	200mM-103
Cs10.Chr02	45873035	G	A	Intergenic	0/0	0/0	0/0	0/0	0/1	0/0	0/0	0/0	200mM-227
Cs10.Chr02	46164684	G	A	Intergenic	0/0	0/0	0/1	0/0	0/0	0/0	0/0	0/0	200mM-103
Cs10.Chr02	46170051	G	A	Intergenic	0/0	0/0	0/1	0/0	0/0	0/0	0/0	0/0	200mM-103
Cs10.Chr02	46184452	G	A	Intergenic	0/0	0/0	0/1	0/0	0/0	0/0	0/0	0/0	200mM-103
Cs10.Chr02	46606521	C	T	Intergenic	0/0	0/0	0/0	0/0	0/1	0/0	0/0	0/0	200mM-227
Cs10.Chr02	46608380	G	A	Intergenic	0/0	0/0	0/0	0/0	0/0	0/0	0/0	0/1	250mM-57
Cs10.Chr02	46858494	G	A	Upstream_variant	0/0	0/0	0/0	0/0	0/1	0/0	0/0	0/0	200mM-227
Cs10.Chr02	46872546	C	T	Upstream_variant	0/0	0/0	0/1	0/0	0/0	0/0	0/0	0/0	200mM-103
Cs10.Chr02	46915438	G	A	Upstream_variant	0/0	0/0	0/0	0/0	0/1	0/0	0/0	0/0	200mM-227
Cs10.Chr02	46918600	G	A	Intergenic	0/0	0/0	0/0	0/0	0/0	0/0	0/1	0/0	250mM-247
Cs10.Chr02	47002033	G	A	Intergenic	0/0	0/0	0/0	0/0	0/0	0/0	0/1	0/0	250mM-247
Cs10.Chr02	47200886	C	T	Downstream_variant	0/0	0/0	0/1	0/0	0/0	0/0	0/0	0/0	200mM-103
Cs10.Chr02	47214073	C	T	Synonymous	0/0	0/0	0/1	0/0	0/0	0/0	0/0	0/0	200mM-103
Cs10.Chr02	47308777	C	T	Intergenic	0/0	0/0	0/0	0/0	0/1	0/0	0/0	0/0	200mM-227
Cs10.Chr02	47338908	G	A	Downstream_variant	0/0	0/0	0/0	0/0	0/1	0/0	0/0	0/0	200mM-227
Cs10.Chr02	47381402	C	T	Intergenic	0/0	0/0	0/1	0/0	0/0	0/0	0/0	0/0	200mM-103
Cs10.Chr02	47429598	G	A	Intergenic	0/0	0/0	0/0	0/0	0/1	0/0	0/0	0/0	200mM-227
Cs10.Chr02	47496101	C	T	Downstream_variant	0/0	0/0	0/0	0/0	0/0	0/0	0/1	0/0	250mM-247
Cs10.Chr02	47564395	C	T	Upstream_variant	0/0	0/0	0/0	0/0	0/1	0/0	0/0	0/0	200mM-227
Cs10.Chr02	47565473	G	A	Upstream_variant	0/0	0/0	0/1	0/0	0/0	0/0	0/0	0/0	200mM-103
Cs10.Chr02	47593309	C	T	Intergenic	0/0	0/0	0/0	0/0	0/0	0/0	0/1	0/0	250mM-247
Cs10.Chr02	47660928	C	T	Upstream_variant	0/0	0/0	0/0	0/0	0/1	0/0	0/0	0/0	200mM-227
Cs10.Chr02	47672554	G	A	Intergenic	0/0	0/0	0/1	0/0	0/0	0/0	0/0	0/0	200mM-103
Cs10.Chr02	47704434	G	A	Intergenic	0/0	0/0	0/1	0/0	0/0	0/0	0/0	0/0	200mM-103
Cs10.Chr02	47823055	G	A	Intergenic	0/0	0/0	0/1	0/0	0/0	0/0	0/0	0/0	200mM-103
Cs10.Chr02	47846541	G	A	Upstream_variant	0/0	0/0	0/1	0/0	0/0	0/0	0/0	0/0	200mM-103
Cs10.Chr02	47898481	C	T	Intergenic	0/0	0/0	0/0	0/0	0/1	0/0	0/0	0/0	200mM-227
Cs10.Chr02	47904336	G	A	Intergenic	0/0	0/0	0/0	0/1	0/0	0/0	0/0	0/0	200mM-219
Cs10.Chr02	47937359	C	T	Intergenic	0/0	0/0	0/0	0/0	0/1	0/0	0/0	0/0	200mM-227
Cs10.Chr02	47937369	C	T	Intergenic	0/0	0/0	0/0	0/0	0/1	0/0	0/0	0/0	200mM-227
Cs10.Chr02	48071278	G	A	Intergenic	0/0	0/0	0/0	0/0	0/1	0/0	0/0	0/0	200mM-227
Cs10.Chr02	48117473	G	A	Intergenic	0/0	0/0	0/0	0/0	0/0	0/1	0/0	0/0	250mM-231
Cs10.Chr02	48133110	G	A	Intergenic	0/0	0/0	0/0	0/0	0/1	0/0	0/0	0/0	200mM-227
Cs10.Chr02	48162883	G	A	Intergenic	0/0	0/0	0/0	0/0	0/0	0/0	0/1	0/0	250mM-247
Cs10.Chr02	48248176	G	A	Downstream_variant	0/0	0/0	0/0	0/0	0/1	0/0	0/0	0/0	200mM-227
Cs10.Chr02	48326275	G	A	Synonymous	0/0	0/0	0/0	0/0	0/1	0/0	0/0	0/0	200mM-227
Cs10.Chr02	48348972	C	T	Missense	0/0	0/0	0/1	0/0	0/0	0/0	0/0	0/0	200mM-103
Cs10.Chr02	48437986	G	A	Missense	0/0	0/0	0/0	0/0	0/1	0/0	0/0	0/0	200mM-227
Cs10.Chr02	48502024	C	T	Intergenic	0/0	0/0	0/1	0/0	0/0	0/0	0/0	0/0	200mM-103
Cs10.Chr02	48520125	G	A	Upstream_variant	0/0	0/0	0/0	0/0	0/0	0/1	0/0	0/0	250mM-231
Cs10.Chr02	48572713	C	T	Synonymous	0/0	0/0	0/1	0/0	0/0	0/0	0/0	0/0	200mM-103
Cs10.Chr02	48634542	C	T	Intronic	0/0	0/0	0/1	0/0	0/0	0/0	0/0	0/0	200mM-103
Cs10.Chr02	48687026	C	T	Upstream_variant	0/0	0/0	0/1	0/0	0/0	0/0	0/0	0/0	200mM-103
Cs10.Chr02	48717209	G	A	Upstream_variant	0/0	0/0	0/0	0/0	0/0	0/0	0/1	0/0	250mM-247
Cs10.Chr02	48720880	C	T	Intronic	0/0	0/0	0/1	0/0	0/0	0/0	0/0	0/0	200mM-103
Cs10.Chr02	48818350	C	T	Intergenic	0/0	0/0	0/1	0/0	0/0	0/0	0/0	0/0	200mM-103
Cs10.Chr02	48822559	G	A	Intergenic	0/0	0/0	0/0	0/0	0/0	0/0	0/1	0/0	250mM-247
Cs10.Chr02	48947163	C	T	Upstream_variant	0/0	0/0	0/1	0/0	0/0	0/0	0/0	0/0	200mM-103
Cs10.Chr02	49045096	C	T	Intergenic	0/0	0/0	0/0	0/0	0/0	0/1	0/0	0/0	250mM-231
Cs10.Chr02	49105857	G	A	Intergenic	0/0	0/0	0/0	0/0	0/0	0/0	0/1	0/0	250mM-247
Cs10.Chr02	49123569	G	A	Intergenic	0/0	0/0	0/0	0/0	0/0	0/0	0/1	0/0	250mM-247
Cs10.Chr02	49147471	G	A	Upstream_variant	0/0	0/0	0/0	0/0	0/0	0/0	0/1	0/0	250mM-247
Cs10.Chr02	49149279	C	T	Upstream_variant	0/0	0/0	0/1	0/0	0/0	0/0	0/0	0/0	200mM-103
Cs10.Chr02	49162927	G	A	Intergenic	0/0	0/0	0/0	0/0	0/0	0/0	0/1	0/0	250mM-247
Cs10.Chr02	49237301	G	A	Missense	0/0	0/0	0/0	0/0	0/1	0/0	0/0	0/0	200mM-227
Cs10.Chr02	49270234	G	A	Intergenic	0/0	0/0	0/0	0/0	0/1	0/0	0/0	0/0	200mM-227
Cs10.Chr02	49365118	G	A	Intergenic	0/0	0/0	0/0	0/0	0/1	0/0	0/0	0/0	200mM-227
Cs10.Chr02	49391001	G	A	Intergenic	0/0	0/0	0/0	0/0	0/1	0/0	0/0	0/0	200mM-227
Cs10.Chr02	49405752	G	A	Intergenic	0/0	0/0	0/0	0/0	0/1	0/0	0/0	0/0	200mM-227
Cs10.Chr02	49509737	C	T	Upstream_variant	0/0	0/0	0/1	0/0	0/0	0/0	0/0	0/0	200mM-103
Cs10.Chr02	49656219	C	T	Intergenic	0/0	0/0	0/1	0/0	0/0	0/0	0/0	0/0	200mM-103
Cs10.Chr02	49812070	C	T	Upstream_variant	0/0	0/0	0/0	0/0	0/1	0/0	0/0	0/0	200mM-227
Cs10.Chr02	49899556	C	T	Intergenic	0/0	0/0	0/0	0/0	0/1	0/0	0/0	0/0	200mM-227
Cs10.Chr02	50013009	C	T	Intergenic	0/0	0/0	0/0	0/0	0/1	0/0	0/0	0/0	200mM-227
Cs10.Chr02	50127052	G	A	Upstream_variant	0/0	0/0	0/0	0/0	0/0	0/0	0/1	0/0	250mM-247
Cs10.Chr02	50196360	G	A	Upstream_variant	0/0	0/0	0/0	0/0	0/0	0/0	0/1	0/0	250mM-247
Cs10.Chr02	50265798	G	A	Intergenic	0/0	0/0	0/0	0/0	0/0	0/0	0/1	0/0	250mM-247
Cs10.Chr02	50270361	G	A	Intergenic	0/0	0/0	0/0	0/0	0/1	0/0	0/0	0/0	200mM-227
Cs10.Chr02	50414855	G	A	Intergenic	0/0	0/0	0/0	0/0	0/1	0/0	0/0	0/0	200mM-227
Cs10.Chr02	50529514	G	A	Intergenic	0/0	0/0	0/0	0/0	0/0	0/0	0/1	0/0	250mM-247
Cs10.Chr02	50564084	G	A	Intergenic	0/0	0/0	0/0	0/0	0/1	0/0	0/0	0/0	200mM-227
Cs10.Chr02	50626368	G	A	Intergenic	0/0	0/0	0/0	0/0	0/1	0/0	0/0	0/0	200mM-227
Cs10.Chr02	50635097	G	A	Intronic	0/0	0/0	0/0	0/0	0/1	0/0	0/0	0/0	200mM-227
Cs10.Chr02	50664534	C	T	Intergenic	0/0	0/0	0/1	0/0	0/0	0/0	0/0	0/0	200mM-103
Cs10.Chr02	50665384	G	A	Intergenic	0/0	0/0	0/0	0/0	0/0	0/0	0/1	0/0	250mM-247
Cs10.Chr02	50676029	C	T	Intergenic	0/0	0/0	0/1	0/0	0/0	0/0	0/0	0/0	200mM-103
Cs10.Chr02	50685750	C	T	Intronic	0/0	0/0	0/1	0/0	0/0	0/0	0/0	0/0	200mM-103
Cs10.Chr02	50812468	G	A	Intergenic	0/0	0/0	0/0	0/0	0/0	0/0	0/1	0/0	250mM-247
Cs10.Chr02	50859603	C	T	Upstream_variant	0/0	0/0	0/0	0/0	0/0	0/0	0/0	0/1	250mM-57
Cs10.Chr02	50901996	G	A	Intergenic	0/0	0/0	0/0	0/0	0/1	0/0	0/0	0/0	200mM-227
Cs10.Chr02	51059240	G	A	Intergenic	0/0	0/0	0/0	0/0	0/0	0/1	0/0	0/0	250mM-231
Cs10.Chr02	51151937	C	T	Intergenic	0/0	0/0	0/1	0/0	0/0	0/0	0/0	0/0	200mM-103
Cs10.Chr02	51179980	G	A	Upstream_variant	0/0	0/0	0/0	0/1	0/0	0/0	0/0	0/0	200mM-219
Cs10.Chr02	51423243	G	A	Intergenic	0/0	0/0	0/0	0/0	0/1	0/0	0/0	0/0	200mM-227
Cs10.Chr02	51539904	C	T	Intergenic	0/0	0/0	0/1	0/0	0/0	0/0	0/0	0/0	200mM-103
Cs10.Chr02	51601554	G	A	Intergenic	0/0	0/0	0/0	0/0	0/1	0/0	0/0	0/0	200mM-227
Cs10.Chr02	51644464	G	A	Downstream_variant	0/0	0/0	0/0	0/0	0/1	0/0	0/0	0/0	200mM-227
Cs10.Chr02	51759076	C	T	Intergenic	0/0	0/0	0/1	0/0	0/0	0/0	0/0	0/0	200mM-103
Cs10.Chr02	51770539	G	A	Intergenic	0/0	0/0	0/0	0/0	0/1	0/0	0/0	0/0	200mM-227
Cs10.Chr02	51783324	G	A	Intergenic	0/0	0/0	0/0	0/0	0/1	0/0	0/0	0/0	200mM-227
Cs10.Chr02	51792832	C	T	Missense	0/0	0/0	0/1	0/0	0/0	0/0	0/0	0/0	200mM-103
Cs10.Chr02	51817157	G	A	Upstream_variant	0/0	0/0	0/0	0/0	0/1	0/0	0/0	0/0	200mM-227
Cs10.Chr02	52059840	C	T	Intergenic	0/0	0/0	0/1	0/0	0/0	0/0	0/0	0/0	200mM-103
Cs10.Chr02	52254664	C	T	Intergenic	0/0	0/0	0/1	0/0	0/0	0/0	0/0	0/0	200mM-103
Cs10.Chr02	52290343	C	T	Intergenic	0/0	0/0	0/1	0/0	0/0	0/0	0/0	0/0	200mM-103
Cs10.Chr02	52386741	G	A	Intergenic	0/0	0/0	0/0	0/0	0/0	0/0	0/1	0/0	250mM-247
Cs10.Chr02	52468500	C	T	Intergenic	0/0	0/0	0/0	0/0	0/0	0/0	0/0	0/1	250mM-57
Cs10.Chr02	53114026	G	A	Intergenic	0/0	0/0	0/0	0/0	0/0	0/1	0/0	0/0	250mM-231
Cs10.Chr02	53244453	C	T	Intergenic	0/0	0/0	0/0	0/0	0/1	0/0	0/0	0/0	200mM-227
Cs10.Chr02	53553867	C	T	Intergenic	0/0	0/0	0/0	0/0	0/1	0/0	0/0	0/0	200mM-227
Cs10.Chr02	53696297	G	A	Upstream_variant	0/0	0/0	0/0	0/0	0/0	0/0	0/1	0/0	250mM-247
Cs10.Chr02	53857499	C	T	Missense	0/0	0/0	0/0	0/0	0/1	0/0	0/0	0/0	200mM-227
Cs10.Chr02	53866761	C	T	Upstream_variant	0/0	0/0	0/0	0/0	0/1	0/0	0/0	0/0	200mM-227
Cs10.Chr02	53880025	C	T	Intergenic	0/0	0/0	0/0	0/0	0/0	0/0	0/1	0/0	250mM-247
Cs10.Chr02	53956902	C	T	Intergenic	0/0	0/0	0/0	0/0	0/1	0/0	0/0	0/0	200mM-227
Cs10.Chr02	53966675	G	A	Upstream_variant	0/0	0/0	0/1	0/0	0/0	0/0	0/0	0/0	200mM-103
Cs10.Chr02	54034833	C	T	Intergenic	0/0	0/0	0/0	0/0	0/1	0/0	0/0	0/0	200mM-227
Cs10.Chr02	54125880	C	T	Intergenic	0/0	0/0	0/0	0/0	0/1	0/0	0/0	0/0	200mM-227
Cs10.Chr02	54247384	G	A	Intergenic	0/0	0/0	0/1	0/0	0/0	0/0	0/0	0/0	200mM-103
Cs10.Chr02	54255378	G	A	Intergenic	0/0	0/0	0/0	0/0	0/1	0/0	0/0	0/0	200mM-227
Cs10.Chr02	54442029	C	T	Intergenic	0/0	0/0	0/1	0/0	0/0	0/0	0/0	0/0	200mM-103
Cs10.Chr02	54558391	C	T	Intergenic	0/0	0/0	0/1	0/0	0/0	0/0	0/0	0/0	200mM-103
Cs10.Chr02	54586663	C	T	Intergenic	0/0	0/0	0/1	0/0	0/0	0/0	0/0	0/0	200mM-103
Cs10.Chr02	54642377	G	A	Intergenic	0/0	0/0	0/0	0/0	0/1	0/0	0/0	0/0	200mM-227
Cs10.Chr02	54665907	C	T	Intergenic	0/0	0/0	0/0	0/0	0/1	0/0	0/0	0/0	200mM-227
Cs10.Chr02	54665911	G	A	Intergenic	0/0	0/0	0/0	0/0	0/1	0/0	0/0	0/0	200mM-227
Cs10.Chr02	54668343	C	T	Intergenic	0/0	0/0	0/1	0/0	0/0	0/0	0/0	0/0	200mM-103
Cs10.Chr02	54691691	G	A	Intergenic	0/0	0/0	0/0	0/0	0/1	0/0	0/0	0/0	200mM-227
Cs10.Chr02	54694462	C	T	Intergenic	0/0	0/0	0/1	0/0	0/0	0/0	0/0	0/0	200mM-103
Cs10.Chr02	54810239	G	A	Intergenic	0/0	0/0	0/0	0/0	0/1	0/0	0/0	0/0	200mM-227
Cs10.Chr02	54830068	C	T	Intergenic	0/0	0/0	0/1	0/0	0/0	0/0	0/0	0/0	200mM-103
Cs10.Chr02	54942624	G	A	Intergenic	0/0	0/0	0/0	0/0	0/1	0/0	0/0	0/0	200mM-227
Cs10.Chr02	55038600	G	A	Intergenic	0/0	0/0	0/0	0/0	0/1	0/0	0/0	0/0	200mM-227
Cs10.Chr02	55068938	G	A	Intergenic	0/0	0/0	0/0	0/0	0/1	0/0	0/0	0/0	200mM-227
Cs10.Chr02	55094073	C	T	Intergenic	0/0	0/0	0/0	0/0	0/0	0/0	0/1	0/0	250mM-247
Cs10.Chr02	55101517	G	A	Intergenic	0/0	0/0	0/0	0/0	0/1	0/0	0/0	0/0	200mM-227
Cs10.Chr02	55121787	C	T	Intergenic	0/0	0/0	0/0	0/0	0/0	0/0	0/1	0/0	250mM-247
Cs10.Chr02	55136474	G	A	Intergenic	0/0	0/0	0/0	0/0	0/1	0/0	0/0	0/0	200mM-227
Cs10.Chr02	55185058	C	T	Intergenic	0/0	0/0	0/0	0/0	0/0	0/0	0/1	0/0	250mM-247
Cs10.Chr02	55463111	C	T	Intergenic	0/0	0/0	0/1	0/0	0/0	0/0	0/0	0/0	200mM-103
Cs10.Chr02	55491164	C	T	Upstream_variant	0/0	0/0	0/1	0/0	0/0	0/0	0/0	0/0	200mM-103
Cs10.Chr02	55513440	C	T	Intergenic	0/0	0/0	0/0	0/0	0/0	0/0	0/1	0/0	250mM-247
Cs10.Chr02	55526806	G	A	Intergenic	0/0	0/0	0/0	0/0	0/1	0/0	0/0	0/0	200mM-227
Cs10.Chr02	55540974	C	T	Intergenic	0/0	0/0	0/1	0/0	0/0	0/0	0/0	0/0	200mM-103
Cs10.Chr02	55559310	C	T	Intergenic	0/0	0/0	0/1	0/0	0/0	0/0	0/0	0/0	200mM-103
Cs10.Chr02	55638274	C	T	Intergenic	0/0	0/0	0/0	0/0	0/0	0/0	0/1	0/0	250mM-247
Cs10.Chr02	55761709	G	A	Intergenic	0/0	0/0	0/1	0/0	0/0	0/0	0/0	0/0	200mM-103
Cs10.Chr02	56183580	C	T	Intergenic	0/0	0/0	0/0	0/0	0/0	0/0	0/1	0/0	250mM-247
Cs10.Chr02	56220999	C	T	Intergenic	0/0	0/0	0/1	0/0	0/0	0/0	0/0	0/0	200mM-103
Cs10.Chr02	56261765	C	T	Intergenic	0/0	0/0	0/0	0/0	0/0	0/0	0/1	0/0	250mM-247
Cs10.Chr02	56529766	C	T	Intergenic	0/0	0/0	0/1	0/0	0/0	0/0	0/0	0/0	200mM-103
Cs10.Chr02	56538804	C	T	Intergenic	0/0	0/0	0/1	0/0	0/0	0/0	0/0	0/0	200mM-103
Cs10.Chr02	57043109	C	T	Intergenic	0/0	0/0	0/1	0/0	0/0	0/0	0/0	0/0	200mM-103
Cs10.Chr02	57077708	C	T	Intergenic	0/0	0/0	0/1	0/0	0/0	0/0	0/0	0/0	200mM-103
Cs10.Chr02	57095090	C	T	Intergenic	0/0	0/0	0/0	0/0	0/0	0/0	0/1	0/0	250mM-247
Cs10.Chr02	57110719	C	T	Intergenic	0/0	0/0	0/1	0/0	0/0	0/0	0/0	0/0	200mM-103
Cs10.Chr02	57341358	G	A	Intergenic	0/0	0/0	0/1	0/0	0/0	0/0	0/0	0/0	200mM-103
Cs10.Chr02	57359604	G	A	Intergenic	0/0	0/0	0/1	0/0	0/0	0/0	0/0	0/0	200mM-103
Cs10.Chr02	57398678	C	T	Intergenic	0/0	0/0	0/0	0/0	0/1	0/0	0/0	0/0	200mM-227
Cs10.Chr02	57613780	G	A	Intergenic	0/0	0/0	0/1	0/0	0/0	0/0	0/0	0/0	200mM-103
Cs10.Chr02	57621941	G	A	Intergenic	0/0	0/0	0/1	0/0	0/0	0/0	0/0	0/0	200mM-103
Cs10.Chr02	57730289	G	A	Downstream_variant	0/0	0/0	0/0	0/0	0/0	0/0	0/1	0/0	250mM-247
Cs10.Chr02	57822336	G	A	Intergenic	0/0	0/0	0/1	0/0	0/0	0/0	0/0	0/0	200mM-103
Cs10.Chr02	57825657	G	A	Intergenic	0/0	0/0	0/1	0/0	0/0	0/0	0/0	0/0	200mM-103
Cs10.Chr02	57827215	G	A	Intergenic	0/0	0/0	0/0	0/0	0/0	0/0	0/1	0/0	250mM-247
Cs10.Chr02	57838664	G	A	Intergenic	0/0	0/0	0/0	0/0	0/0	0/0	0/1	0/0	250mM-247
Cs10.Chr02	57882552	G	A	Intergenic	0/0	0/0	0/1	0/0	0/0	0/0	0/0	0/0	200mM-103
Cs10.Chr02	57943161	G	A	Intergenic	0/0	0/0	0/0	0/0	0/0	0/0	0/1	0/0	250mM-247
Cs10.Chr02	57979469	G	A	Intergenic	0/0	0/0	0/1	0/0	0/0	0/0	0/0	0/0	200mM-103
Cs10.Chr02	58015922	G	A	Intergenic	0/0	0/0	0/1	0/0	0/0	0/0	0/0	0/0	200mM-103
Cs10.Chr02	58075518	G	A	Intergenic	0/0	0/0	0/1	0/0	0/0	0/0	0/0	0/0	200mM-103
Cs10.Chr02	58122276	G	A	Intergenic	0/0	0/0	0/1	0/0	0/0	0/0	0/0	0/0	200mM-103
Cs10.Chr02	58180062	C	T	Upstream_variant	0/0	0/0	0/0	0/0	0/1	0/0	0/0	0/0	200mM-227
Cs10.Chr02	58333195	G	A	Intergenic	0/0	0/0	0/0	0/0	0/1	0/0	0/0	0/0	200mM-227
Cs10.Chr02	58336002	G	A	Intergenic	0/0	0/0	0/0	0/0	0/0	0/0	0/1	0/0	250mM-247
Cs10.Chr02	58356863	G	A	Intergenic	0/0	0/0	0/0	0/0	0/1	0/0	0/0	0/0	200mM-227
Cs10.Chr02	58361184	G	A	Intergenic	0/0	0/0	0/0	0/0	0/1	0/0	0/0	0/0	200mM-227
Cs10.Chr02	58434417	G	A	Upstream_variant	0/0	0/0	0/0	0/0	0/1	0/0	0/0	0/0	200mM-227
Cs10.Chr02	58440777	G	A	Upstream_variant	0/0	0/0	0/0	0/0	0/1	0/0	0/0	0/0	200mM-227
Cs10.Chr02	58498670	G	A	Upstream_variant	0/0	0/0	0/0	0/0	0/0	0/0	0/1	0/0	250mM-247
Cs10.Chr02	58512586	C	T	Intergenic	0/0	0/0	0/1	0/0	0/0	0/0	0/0	0/0	200mM-103
Cs10.Chr02	58576632	G	A	Upstream_variant	0/0	0/0	0/0	0/0	0/0	0/0	0/1	0/0	250mM-247
Cs10.Chr02	58663726	C	T	Downstream_variant	0/0	0/0	0/1	0/0	0/0	0/0	0/0	0/0	200mM-103
Cs10.Chr02	58903787	G	A	Intergenic	0/0	0/0	0/0	0/0	0/0	0/1	0/0	0/0	250mM-231
Cs10.Chr02	58919174	G	A	Upstream_variant	0/0	0/0	0/1	0/0	0/0	0/0	0/0	0/0	200mM-103
Cs10.Chr02	58969305	C	T	Downstream_variant	0/0	0/0	0/0	0/1	0/0	0/0	0/0	0/0	200mM-219
Cs10.Chr02	59036880	G	A	Intergenic	0/0	0/0	0/1	0/0	0/0	0/0	0/0	0/0	200mM-103
Cs10.Chr02	59104854	G	A	Intergenic	0/0	0/0	0/0	0/0	0/0	0/0	0/1	0/0	250mM-247
Cs10.Chr02	59282320	C	T	Intergenic	0/0	0/0	0/0	0/0	0/1	0/0	0/0	0/0	200mM-227
Cs10.Chr02	59377804	G	A	Intergenic	0/0	0/0	0/0	0/0	0/0	0/0	0/1	0/0	250mM-247
Cs10.Chr02	59398382	C	T	Intergenic	0/0	0/0	0/0	0/0	0/1	0/0	0/0	0/0	200mM-227
Cs10.Chr02	59483175	C	T	Intergenic	1/1	0/0	0/1	1/1	1/1	1/1	1/1	1/1	200mM-103
Cs10.Chr02	59483577	G	A	Intergenic	1/1	0/0	0/1	1/1	1/1	1/1	1/1	1/1	200mM-103
Cs10.Chr02	59483631	T	C	Intergenic	0/0	1/1	0/1	0/0	0/0	0/0	0/0	0/0	200mM-103
Cs10.Chr02	59484530	C	T	Intergenic	1/1	0/0	0/1	1/1	1/1	1/1	1/1	1/1	200mM-103
Cs10.Chr02	59484574	A	G	Intergenic	1/1	0/0	0/1	1/1	1/1	1/1	1/1	1/1	200mM-103
Cs10.Chr02	59485094	G	A	Intergenic	1/1	0/0	0/1	1/1	1/1	1/1	1/1	1/1	200mM-103
Cs10.Chr02	59485122	T	C	Intergenic	1/1	0/0	0/1	1/1	1/1	1/1	1/1	1/1	200mM-103
Cs10.Chr02	59485254	T	C	Intergenic	1/1	0/0	0/1	1/1	1/1	1/1	1/1	1/1	200mM-103
Cs10.Chr02	59485431	A	G	Intergenic	1/1	0/0	0/1	1/1	1/1	1/1	1/1	1/1	200mM-103
Cs10.Chr02	59485586	T	C	Intergenic	1/1	0/0	0/1	1/1	1/1	1/1	1/1	1/1	200mM-103
Cs10.Chr02	59485608	C	T	Intergenic	1/1	0/0	0/1	1/1	1/1	1/1	1/1	1/1	200mM-103
Cs10.Chr02	59485637	A	G	Intergenic	1/1	0/0	0/1	1/1	1/1	1/1	1/1	1/1	200mM-103
Cs10.Chr02	59485640	A	G	Intergenic	1/1	0/0	0/1	1/1	1/1	1/1	1/1	1/1	200mM-103
Cs10.Chr02	59485650	T	C	Intergenic	1/1	0/0	0/1	1/1	1/1	1/1	1/1	1/1	200mM-103
Cs10.Chr02	59485684	C	T	Intergenic	1/1	0/0	0/1	1/1	1/1	1/1	1/1	1/1	200mM-103
Cs10.Chr02	59485708	A	G	Intergenic	1/1	0/0	0/1	1/1	1/1	1/1	1/1	1/1	200mM-103
Cs10.Chr02	59485713	G	A	Intergenic	1/1	0/0	0/1	1/1	1/1	1/1	1/1	1/1	200mM-103
Cs10.Chr02	59485722	T	C	Intergenic	1/1	0/0	0/1	1/1	1/1	1/1	1/1	1/1	200mM-103
Cs10.Chr02	59485787	A	G	Intergenic	1/1	0/0	0/1	1/1	1/1	1/1	1/1	1/1	200mM-103
Cs10.Chr02	59485960	G	A	Intergenic	0/0	1/1	0/1	0/0	0/0	0/0	0/0	0/0	200mM-103
Cs10.Chr02	59486171	A	G	Intergenic	1/1	0/0	0/1	1/1	1/1	1/1	1/1	1/1	200mM-103
Cs10.Chr02	59486537	T	C	Intergenic	1/1	0/0	0/1	1/1	1/1	1/1	1/1	1/1	200mM-103
Cs10.Chr02	59486612	T	C	Intergenic	1/1	0/0	0/1	1/1	1/1	1/1	1/1	1/1	200mM-103
Cs10.Chr02	59486638	A	G	Intergenic	1/1	0/0	0/1	1/1	1/1	1/1	1/1	1/1	200mM-103
Cs10.Chr02	59486738	T	C	Intergenic	1/1	0/0	0/1	1/1	1/1	1/1	1/1	1/1	200mM-103
Cs10.Chr02	59486875	T	C	Intergenic	1/1	0/0	0/1	1/1	1/1	1/1	1/1	1/1	200mM-103
Cs10.Chr02	59488977	G	A	Intergenic	1/1	0/0	0/1	1/1	1/1	1/1	1/1	1/1	200mM-103
Cs10.Chr02	59489271	C	T	Intergenic	1/1	0/0	0/1	1/1	1/1	1/1	1/1	1/1	200mM-103
Cs10.Chr02	59509701	A	G	Intergenic	1/1	0/0	0/1	1/1	1/1	1/1	1/1	1/1	200mM-103
Cs10.Chr02	59510003	G	A	Intergenic	1/1	0/0	0/1	1/1	1/1	1/1	1/1	1/1	200mM-103
Cs10.Chr02	59510005	C	T	Intergenic	0/0	1/1	0/1	0/0	0/0	0/0	0/0	0/0	200mM-103
Cs10.Chr02	59510015	G	A	Intergenic	1/1	0/0	0/1	1/1	1/1	1/1	1/1	1/1	200mM-103
Cs10.Chr02	59510039	G	A	Intergenic	0/0	1/1	0/1	0/0	0/0	0/0	0/0	0/0	200mM-103
Cs10.Chr02	59510650	A	G	Intergenic	1/1	0/0	0/1	1/1	1/1	1/1	1/1	1/1	200mM-103
Cs10.Chr02	59510878	C	T	Intergenic	0/0	1/1	0/1	0/0	0/0	0/0	0/0	0/0	200mM-103
Cs10.Chr02	59511001	T	C	Intergenic	0/0	1/1	0/1	0/0	0/0	0/0	0/0	0/0	200mM-103
Cs10.Chr02	59511092	G	A	Intergenic	1/1	0/0	0/1	1/1	1/1	1/1	1/1	1/1	200mM-103
Cs10.Chr02	59511105	A	G	Intergenic	1/1	0/0	0/1	1/1	1/1	1/1	1/1	1/1	200mM-103
Cs10.Chr02	59511277	G	A	Intergenic	1/1	0/0	0/1	1/1	1/1	1/1	1/1	1/1	200mM-103
Cs10.Chr02	59511317	C	T	Intergenic	1/1	0/0	0/1	1/1	1/1	1/1	1/1	1/1	200mM-103
Cs10.Chr02	59511395	T	C	Intergenic	0/0	1/1	0/1	0/0	0/0	0/0	0/0	0/0	200mM-103
Cs10.Chr02	59511499	A	G	Intergenic	1/1	0/0	0/1	1/1	1/1	1/1	1/1	1/1	200mM-103
Cs10.Chr02	59512137	C	T	Intergenic	1/1	0/0	0/1	1/1	1/1	1/1	1/1	1/1	200mM-103
Cs10.Chr02	59512269	T	C	Intergenic	1/1	0/0	0/1	1/1	1/1	1/1	1/1	1/1	200mM-103
Cs10.Chr02	59512287	A	G	Intergenic	1/1	0/0	0/1	1/1	1/1	1/1	1/1	1/1	200mM-103
Cs10.Chr02	59512295	C	T	Intergenic	0/0	1/1	0/1	0/0	0/0	0/0	0/0	0/0	200mM-103
Cs10.Chr02	59512305	C	T	Intergenic	1/1	0/0	0/1	1/1	1/1	1/1	1/1	1/1	200mM-103
Cs10.Chr02	59512325	T	C	Intergenic	1/1	0/0	0/1	1/1	1/1	1/1	1/1	1/1	200mM-103
Cs10.Chr02	59512788	C	T	Intergenic	1/1	0/0	0/1	1/1	1/1	1/1	1/1	1/1	200mM-103
Cs10.Chr02	59513188	T	C	Intergenic	1/1	0/0	0/1	1/1	1/1	1/1	1/1	1/1	200mM-103
Cs10.Chr02	59513402	C	T	Intergenic	1/1	0/0	0/1	1/1	1/1	1/1	1/1	1/1	200mM-103
Cs10.Chr02	59513477	G	A	Intergenic	1/1	0/0	0/1	1/1	1/1	1/1	1/1	1/1	200mM-103
Cs10.Chr02	59513543	A	G	Intergenic	1/1	0/0	0/1	1/1	1/1	1/1	1/1	1/1	200mM-103
Cs10.Chr02	59513586	A	G	Intergenic	1/1	0/0	0/1	1/1	1/1	1/1	1/1	1/1	200mM-103
Cs10.Chr02	59513636	A	G	Intergenic	1/1	0/0	0/1	1/1	1/1	1/1	1/1	1/1	200mM-103
Cs10.Chr02	59513915	T	C	Intergenic	1/1	0/0	0/1	1/1	1/1	1/1	1/1	1/1	200mM-103
Cs10.Chr02	59514442	T	C	Intergenic	1/1	0/0	0/1	1/1	1/1	1/1	1/1	1/1	200mM-103
Cs10.Chr02	59514496	C	T	Intergenic	1/1	0/0	0/1	1/1	1/1	1/1	1/1	1/1	200mM-103
Cs10.Chr02	59515576	C	T	Intergenic	1/1	0/0	0/1	1/1	1/1	1/1	1/1	1/1	200mM-103
Cs10.Chr02	59515691	C	T	Intergenic	1/1	0/0	0/1	1/1	1/1	1/1	1/1	1/1	200mM-103
Cs10.Chr02	59515738	G	A	Intergenic	0/0	1/1	0/1	0/0	0/0	0/0	0/0	0/0	200mM-103
Cs10.Chr02	59515814	T	C	Intergenic	1/1	0/0	0/1	1/1	1/1	1/1	1/1	1/1	200mM-103
Cs10.Chr02	59516022	C	T	Intergenic	0/0	1/1	0/1	0/0	0/0	0/0	0/0	0/0	200mM-103
Cs10.Chr02	59516042	A	G	Intergenic	1/1	0/0	0/1	1/1	1/1	1/1	1/1	1/1	200mM-103
Cs10.Chr02	59522450	A	G	Intergenic	1/1	0/0	0/1	1/1	1/1	1/1	1/1	1/1	200mM-103
Cs10.Chr02	59522899	C	T	Intergenic	1/1	0/0	0/1	1/1	1/1	1/1	1/1	1/1	200mM-103
Cs10.Chr02	59522925	A	G	Intergenic	1/1	0/0	0/1	1/1	1/1	1/1	1/1	1/1	200mM-103
Cs10.Chr02	59522966	C	T	Intergenic	1/1	0/0	0/1	1/1	1/1	1/1	1/1	1/1	200mM-103
Cs10.Chr02	59523059	G	A	Intergenic	1/1	0/0	0/1	1/1	1/1	1/1	1/1	1/1	200mM-103
Cs10.Chr02	59523318	T	C	Intergenic	1/1	0/0	0/1	1/1	1/1	1/1	1/1	1/1	200mM-103
Cs10.Chr02	59523632	T	C	Intergenic	1/1	0/0	0/1	1/1	1/1	1/1	1/1	1/1	200mM-103
Cs10.Chr02	59523687	T	C	Intergenic	1/1	0/0	0/1	1/1	1/1	1/1	1/1	1/1	200mM-103
Cs10.Chr02	59523735	T	C	Intergenic	0/0	1/1	0/1	0/0	0/0	0/0	0/0	0/0	200mM-103
Cs10.Chr02	59523737	A	G	Intergenic	1/1	0/0	0/1	1/1	1/1	1/1	1/1	1/1	200mM-103
Cs10.Chr02	59523776	A	G	Intergenic	1/1	0/0	0/1	1/1	1/1	1/1	1/1	1/1	200mM-103
Cs10.Chr02	59523825	A	G	Intergenic	1/1	0/0	0/1	1/1	1/1	1/1	1/1	1/1	200mM-103
Cs10.Chr02	59523861	C	T	Intergenic	0/0	1/1	0/1	0/0	0/0	0/0	0/0	0/0	200mM-103
Cs10.Chr02	59524091	A	G	Intergenic	1/1	0/0	0/1	1/1	1/1	1/1	1/1	1/1	200mM-103
Cs10.Chr02	59524163	A	G	Intergenic	1/1	0/0	0/1	1/1	1/1	1/1	1/1	1/1	200mM-103
Cs10.Chr02	59524341	G	A	Intergenic	1/1	0/0	0/1	1/1	1/1	1/1	1/1	1/1	200mM-103
Cs10.Chr02	59524583	C	T	Intergenic	0/0	1/1	0/1	0/0	0/0	0/0	0/0	0/0	200mM-103
Cs10.Chr02	59524670	G	A	Intergenic	1/1	0/0	0/1	1/1	1/1	1/1	1/1	1/1	200mM-103
Cs10.Chr02	59524757	G	A	Intergenic	1/1	0/0	0/1	1/1	1/1	1/1	1/1	1/1	200mM-103
Cs10.Chr02	59524833	A	G	Intergenic	1/1	0/0	0/1	1/1	1/1	1/1	1/1	1/1	200mM-103
Cs10.Chr02	59525735	A	G	Intergenic	1/1	0/0	0/1	1/1	1/1	1/1	1/1	1/1	200mM-103
Cs10.Chr02	59526052	C	T	Intergenic	1/1	0/0	0/1	1/1	1/1	1/1	1/1	1/1	200mM-103
Cs10.Chr02	59526083	T	C	Intergenic	1/1	0/0	0/1	1/1	1/1	1/1	1/1	1/1	200mM-103
Cs10.Chr02	59526243	C	T	Intergenic	1/1	0/0	0/1	1/1	1/1	1/1	1/1	1/1	200mM-103
Cs10.Chr02	59528365	G	A	Intergenic	1/1	0/0	0/1	1/1	1/1	1/1	1/1	1/1	200mM-103
Cs10.Chr02	59529826	A	G	Intergenic	1/1	0/0	0/1	1/1	1/1	1/1	1/1	1/1	200mM-103
Cs10.Chr02	59530216	A	G	Intergenic	1/1	0/0	0/1	1/1	1/1	1/1	1/1	1/1	200mM-103
Cs10.Chr02	59534273	T	C	Intergenic	1/1	0/0	0/1	1/1	1/1	1/1	1/1	1/1	200mM-103
Cs10.Chr02	59534282	T	C	Intergenic	1/1	0/0	0/1	1/1	1/1	1/1	1/1	1/1	200mM-103
Cs10.Chr02	59534437	T	C	Intergenic	1/1	0/0	0/1	1/1	1/1	1/1	1/1	1/1	200mM-103
Cs10.Chr02	59559555	C	T	Intergenic	1/1	0/0	0/1	1/1	1/1	1/1	1/1	1/1	200mM-103
Cs10.Chr02	59559666	G	A	Intergenic	0/0	1/1	0/1	0/0	0/0	0/0	0/0	0/0	200mM-103
Cs10.Chr02	59559680	C	T	Intergenic	1/1	0/0	0/1	1/1	1/1	1/1	1/1	1/1	200mM-103
Cs10.Chr02	59559919	C	T	Intergenic	0/0	1/1	0/1	0/0	0/0	0/0	0/0	0/0	200mM-103
Cs10.Chr02	59559970	T	C	Intergenic	1/1	0/0	0/1	1/1	1/1	1/1	1/1	1/1	200mM-103
Cs10.Chr02	59561745	G	A	Intergenic	1/1	0/0	0/1	1/1	1/1	1/1	1/1	1/1	200mM-103
Cs10.Chr02	59561997	C	T	Intergenic	1/1	0/0	0/1	1/1	1/1	1/1	1/1	1/1	200mM-103
Cs10.Chr02	59562006	G	A	Intergenic	1/1	0/0	0/1	1/1	1/1	1/1	1/1	1/1	200mM-103
Cs10.Chr02	59562067	A	G	Intergenic	1/1	0/0	0/1	1/1	1/1	1/1	1/1	1/1	200mM-103
Cs10.Chr02	59562071	A	G	Intergenic	1/1	0/0	0/1	1/1	1/1	1/1	1/1	1/1	200mM-103
Cs10.Chr02	59562310	A	G	Intergenic	1/1	0/0	0/1	1/1	1/1	1/1	1/1	1/1	200mM-103
Cs10.Chr02	59562333	C	T	Intergenic	1/1	0/0	0/1	1/1	1/1	1/1	1/1	1/1	200mM-103
Cs10.Chr02	59562593	G	A	Intergenic	1/1	0/0	0/1	1/1	1/1	1/1	1/1	1/1	200mM-103
Cs10.Chr02	59562615	A	G	Intergenic	1/1	0/0	0/1	1/1	1/1	1/1	1/1	1/1	200mM-103
Cs10.Chr02	59562650	C	T	Intergenic	1/1	0/0	0/1	1/1	1/1	1/1	1/1	1/1	200mM-103
Cs10.Chr02	59562673	G	A	Intergenic	1/1	0/0	0/1	1/1	1/1	1/1	1/1	1/1	200mM-103
Cs10.Chr02	59562777	C	T	Intergenic	1/1	0/0	0/1	1/1	1/1	1/1	1/1	1/1	200mM-103
Cs10.Chr02	59562879	C	T	Intergenic	1/1	0/0	0/1	1/1	1/1	1/1	1/1	1/1	200mM-103
Cs10.Chr02	59562882	C	T	Intergenic	1/1	0/0	0/1	1/1	1/1	1/1	1/1	1/1	200mM-103
Cs10.Chr02	59562918	T	C	Intergenic	1/1	0/0	0/1	1/1	1/1	1/1	1/1	1/1	200mM-103
Cs10.Chr02	59562943	T	C	Intergenic	1/1	0/0	0/1	1/1	1/1	1/1	1/1	1/1	200mM-103
Cs10.Chr02	59562986	G	A	Intergenic	1/1	0/0	0/1	1/1	1/1	1/1	1/1	1/1	200mM-103
Cs10.Chr02	59563000	C	T	Intergenic	1/1	0/0	0/1	1/1	1/1	1/1	1/1	1/1	200mM-103
Cs10.Chr02	59563068	A	G	Intergenic	1/1	0/0	0/1	1/1	1/1	1/1	1/1	1/1	200mM-103
Cs10.Chr02	59563188	G	A	Intergenic	1/1	0/0	0/1	1/1	1/1	1/1	1/1	1/1	200mM-103
Cs10.Chr02	59563254	T	C	Intergenic	1/1	0/0	0/1	1/1	1/1	1/1	1/1	1/1	200mM-103
Cs10.Chr02	59563375	C	T	Intergenic	1/1	0/0	0/1	1/1	1/1	1/1	1/1	1/1	200mM-103
Cs10.Chr02	59563410	A	G	Intergenic	1/1	0/0	0/1	1/1	1/1	1/1	1/1	1/1	200mM-103
Cs10.Chr02	59563477	C	T	Intergenic	1/1	0/0	0/1	1/1	1/1	1/1	1/1	1/1	200mM-103
Cs10.Chr02	59563708	C	T	Intergenic	1/1	0/0	0/1	1/1	1/1	1/1	1/1	1/1	200mM-103
Cs10.Chr02	59563713	A	G	Intergenic	0/0	1/1	0/1	0/0	0/0	0/0	0/0	0/0	200mM-103
Cs10.Chr02	59563797	G	A	Intergenic	1/1	0/0	0/1	1/1	1/1	1/1	1/1	1/1	200mM-103
Cs10.Chr02	59563937	G	A	Intergenic	1/1	0/0	0/1	1/1	1/1	1/1	1/1	1/1	200mM-103
Cs10.Chr02	59564458	C	T	Intergenic	1/1	0/0	0/1	1/1	1/1	1/1	1/1	1/1	200mM-103
Cs10.Chr02	59564567	G	A	Intergenic	1/1	0/0	0/1	1/1	1/1	1/1	1/1	1/1	200mM-103
Cs10.Chr02	59564640	A	G	Intergenic	0/0	1/1	0/1	0/0	0/0	0/0	0/0	0/0	200mM-103
Cs10.Chr02	59564758	T	C	Intergenic	0/0	1/1	0/1	0/0	0/0	0/0	0/0	0/0	200mM-103
Cs10.Chr02	59564954	A	G	Intergenic	1/1	0/0	0/1	1/1	1/1	1/1	1/1	1/1	200mM-103
Cs10.Chr02	59564973	G	A	Intergenic	1/1	0/0	0/1	1/1	1/1	1/1	1/1	1/1	200mM-103
Cs10.Chr02	59564976	G	A	Intergenic	1/1	0/0	0/1	1/1	1/1	1/1	1/1	1/1	200mM-103
Cs10.Chr02	59565372	A	G	Intergenic	1/1	0/0	0/1	1/1	1/1	1/1	1/1	1/1	200mM-103
Cs10.Chr02	59565399	C	T	Intergenic	1/1	0/0	0/1	1/1	1/1	1/1	1/1	1/1	200mM-103
Cs10.Chr02	59565405	T	C	Intergenic	1/1	0/0	0/1	1/1	1/1	1/1	1/1	1/1	200mM-103
Cs10.Chr02	59565501	G	A	Intergenic	1/1	0/0	0/1	1/1	1/1	1/1	1/1	1/1	200mM-103
Cs10.Chr02	59565520	C	T	Intergenic	1/1	0/0	0/1	1/1	1/1	1/1	1/1	1/1	200mM-103
Cs10.Chr02	59565529	G	A	Intergenic	1/1	0/0	0/1	1/1	1/1	1/1	1/1	1/1	200mM-103
Cs10.Chr02	59565596	A	G	Intergenic	1/1	0/0	0/1	1/1	1/1	1/1	1/1	1/1	200mM-103
Cs10.Chr02	59565639	G	A	Intergenic	0/0	1/1	0/1	0/0	0/0	0/0	0/0	0/0	200mM-103
Cs10.Chr02	59565769	C	T	Intergenic	1/1	0/0	0/1	1/1	1/1	1/1	1/1	1/1	200mM-103
Cs10.Chr02	59565882	A	G	Intergenic	1/1	0/0	0/1	1/1	1/1	1/1	1/1	1/1	200mM-103
Cs10.Chr02	59565897	C	T	Intergenic	1/1	0/0	0/1	1/1	1/1	1/1	1/1	1/1	200mM-103
Cs10.Chr02	59565977	T	C	Intergenic	1/1	0/0	0/1	1/1	1/1	1/1	1/1	1/1	200mM-103
Cs10.Chr02	59567453	A	G	Intergenic	1/1	0/0	0/1	1/1	1/1	1/1	1/1	1/1	200mM-103
Cs10.Chr02	59575845	T	C	Intergenic	1/1	0/0	0/1	1/1	1/1	1/1	1/1	1/1	200mM-103
Cs10.Chr02	59575855	A	G	Intergenic	1/1	0/0	0/1	1/1	1/1	1/1	1/1	1/1	200mM-103
Cs10.Chr02	59575892	T	C	Intergenic	1/1	0/0	0/1	1/1	1/1	1/1	1/1	1/1	200mM-103
Cs10.Chr02	59577441	C	T	Intergenic	1/1	0/0	0/1	1/1	1/1	1/1	1/1	1/1	200mM-103
Cs10.Chr02	59577584	T	C	Intergenic	1/1	0/0	0/1	1/1	1/1	1/1	1/1	1/1	200mM-103
Cs10.Chr02	59577873	A	G	Intergenic	1/1	0/0	0/1	1/1	1/1	1/1	1/1	1/1	200mM-103
Cs10.Chr02	59581266	C	T	Intergenic	0/0	1/1	0/1	0/0	0/0	0/0	0/0	0/0	200mM-103
Cs10.Chr02	59581720	C	T	Intergenic	1/1	0/0	0/1	1/1	1/1	1/1	1/1	1/1	200mM-103
Cs10.Chr02	59581823	C	T	Intergenic	1/1	0/0	0/1	1/1	1/1	1/1	1/1	1/1	200mM-103
Cs10.Chr02	59581970	T	C	Intergenic	1/1	0/0	0/1	1/1	1/1	1/1	1/1	1/1	200mM-103
Cs10.Chr02	59582055	A	G	Intergenic	1/1	0/0	0/1	1/1	1/1	1/1	1/1	1/1	200mM-103
Cs10.Chr02	59582978	T	C	Intergenic	1/1	0/0	0/1	1/1	1/1	1/1	1/1	1/1	200mM-103
Cs10.Chr02	59583014	G	A	Intergenic	1/1	0/0	0/1	1/1	1/1	1/1	1/1	1/1	200mM-103
Cs10.Chr02	59583074	A	G	Intergenic	1/1	0/0	0/1	1/1	1/1	1/1	1/1	1/1	200mM-103
Cs10.Chr02	59583236	C	T	Intergenic	1/1	0/0	0/1	1/1	1/1	1/1	1/1	1/1	200mM-103
Cs10.Chr02	59583364	A	G	Intergenic	1/1	0/0	0/1	1/1	1/1	1/1	1/1	1/1	200mM-103
Cs10.Chr02	59583465	C	T	Intergenic	1/1	0/0	0/1	1/1	1/1	1/1	1/1	1/1	200mM-103
Cs10.Chr02	59584044	A	G	Intergenic	1/1	0/0	0/1	1/1	1/1	1/1	1/1	1/1	200mM-103
Cs10.Chr02	59584254	T	C	Intergenic	1/1	0/0	0/1	1/1	1/1	1/1	1/1	1/1	200mM-103
Cs10.Chr02	59584494	C	T	Intergenic	1/1	0/0	0/1	1/1	1/1	1/1	1/1	1/1	200mM-103
Cs10.Chr02	59584942	G	A	Intergenic	0/0	1/1	0/1	0/0	0/0	0/0	0/0	0/0	200mM-103
Cs10.Chr02	59598275	T	C	Intergenic	1/1	0/0	0/1	1/1	1/1	1/1	1/1	1/1	200mM-103
Cs10.Chr02	59598417	T	C	Intergenic	1/1	0/0	0/1	1/1	1/1	1/1	1/1	1/1	200mM-103
Cs10.Chr02	59598686	T	C	Intergenic	1/1	0/0	0/1	1/1	1/1	1/1	1/1	1/1	200mM-103
Cs10.Chr02	59599004	A	G	Intergenic	1/1	0/0	0/1	1/1	1/1	1/1	1/1	1/1	200mM-103
Cs10.Chr02	59599114	G	A	Intergenic	1/1	0/0	0/1	1/1	1/1	1/1	1/1	1/1	200mM-103
Cs10.Chr02	59599146	T	C	Intergenic	1/1	0/0	0/1	1/1	1/1	1/1	1/1	1/1	200mM-103
Cs10.Chr02	59599171	T	C	Intergenic	0/0	1/1	0/1	0/0	0/0	0/0	0/0	0/0	200mM-103
Cs10.Chr02	59599349	G	A	Intergenic	0/0	1/1	0/1	0/0	0/0	0/0	0/0	0/0	200mM-103
Cs10.Chr02	59599410	A	G	Intergenic	1/1	0/0	0/1	1/1	1/1	1/1	1/1	1/1	200mM-103
Cs10.Chr02	59599463	T	C	Intergenic	1/1	0/0	0/1	1/1	1/1	1/1	1/1	1/1	200mM-103
Cs10.Chr02	59601864	A	G	Upstream_variant	1/1	0/0	0/1	1/1	1/1	1/1	1/1	1/1	200mM-103
Cs10.Chr02	59601965	A	G	Upstream_variant	1/1	0/0	0/1	1/1	1/1	1/1	1/1	1/1	200mM-103
Cs10.Chr02	59602871	A	G	Upstream_variant	1/1	0/0	0/1	1/1	1/1	1/1	1/1	1/1	200mM-103
Cs10.Chr02	59602907	A	G	Upstream_variant	1/1	0/0	0/1	1/1	1/1	1/1	1/1	1/1	200mM-103
Cs10.Chr02	59603009	T	C	Upstream_variant	1/1	0/0	0/1	1/1	1/1	1/1	1/1	1/1	200mM-103
Cs10.Chr02	59603056	A	G	Upstream_variant	0/0	1/1	0/1	0/0	0/0	0/0	0/0	0/0	200mM-103
Cs10.Chr02	59603073	G	A	Upstream_variant	1/1	0/0	0/1	1/1	1/1	1/1	1/1	1/1	200mM-103
Cs10.Chr02	59603268	T	C	Upstream_variant	1/1	0/0	0/1	1/1	1/1	1/1	1/1	1/1	200mM-103
Cs10.Chr02	59603589	C	T	Upstream_variant	1/1	0/0	0/1	1/1	1/1	1/1	1/1	1/1	200mM-103
Cs10.Chr02	59603697	T	C	Upstream_variant	1/1	0/0	0/1	1/1	1/1	1/1	1/1	1/1	200mM-103
Cs10.Chr02	59603698	G	A	Upstream_variant	1/1	0/0	0/1	1/1	1/1	1/1	1/1	1/1	200mM-103
Cs10.Chr02	59603859	T	C	Upstream_variant	1/1	0/0	0/1	1/1	1/1	1/1	1/1	1/1	200mM-103
Cs10.Chr02	59603919	T	C	Upstream_variant	1/1	0/0	0/1	1/1	1/1	1/1	1/1	1/1	200mM-103
Cs10.Chr02	59604034	A	G	Upstream_variant	1/1	0/0	0/1	1/1	1/1	1/1	1/1	1/1	200mM-103
Cs10.Chr02	59604067	C	T	Upstream_variant	1/1	0/0	0/1	1/1	1/1	1/1	1/1	1/1	200mM-103
Cs10.Chr02	59604096	T	C	Upstream_variant	1/1	0/0	0/1	1/1	1/1	1/1	1/1	1/1	200mM-103
Cs10.Chr02	59604120	T	C	Upstream_variant	1/1	0/0	0/1	1/1	1/1	1/1	1/1	1/1	200mM-103
Cs10.Chr02	59604181	C	T	Upstream_variant	1/1	0/0	0/1	1/1	1/1	1/1	1/1	1/1	200mM-103
Cs10.Chr02	59604196	G	A	Upstream_variant	0/0	1/1	0/1	0/0	0/0	0/0	0/0	0/0	200mM-103
Cs10.Chr02	59604401	G	A	Upstream_variant	0/0	1/1	0/1	0/0	0/0	0/0	0/0	0/0	200mM-103
Cs10.Chr02	59604485	T	C	Upstream_variant	1/1	0/0	0/1	1/1	1/1	1/1	1/1	1/1	200mM-103
Cs10.Chr02	59604651	A	G	Upstream_variant	1/1	0/0	0/1	1/1	1/1	1/1	1/1	1/1	200mM-103
Cs10.Chr02	59604694	A	G	Upstream_variant	1/1	0/0	0/1	1/1	1/1	1/1	1/1	1/1	200mM-103
Cs10.Chr02	59604764	C	T	Upstream_variant	0/0	1/1	0/1	0/0	0/0	0/0	0/0	0/0	200mM-103
Cs10.Chr02	59604961	G	A	Upstream_variant	0/0	1/1	0/1	0/0	0/0	0/0	0/0	0/0	200mM-103
Cs10.Chr02	59605033	G	A	Upstream_variant	1/1	0/0	0/1	1/1	1/1	1/1	1/1	1/1	200mM-103
Cs10.Chr02	59607494	A	G	Upstream_variant	1/1	0/0	0/1	1/1	1/1	1/1	1/1	1/1	200mM-103
Cs10.Chr02	59607548	A	G	Upstream_variant	1/1	0/0	0/1	1/1	1/1	1/1	1/1	1/1	200mM-103
Cs10.Chr02	59607588	A	G	Upstream_variant	1/1	0/0	0/1	1/1	1/1	1/1	1/1	1/1	200mM-103
Cs10.Chr02	59607630	A	G	Upstream_variant	1/1	0/0	0/1	1/1	1/1	1/1	1/1	1/1	200mM-103
Cs10.Chr02	59608028	G	A	Upstream_variant	1/1	0/0	0/1	1/1	1/1	1/1	1/1	1/1	200mM-103
Cs10.Chr02	60132933	G	A	Intergenic	0/0	0/0	0/0	0/0	0/1	0/0	0/0	0/0	200mM-227
Cs10.Chr02	60157332	C	T	Downstream_variant	0/0	0/0	0/1	0/0	0/0	0/0	0/0	0/0	200mM-103
Cs10.Chr02	60193018	C	T	Upstream_variant	0/0	0/0	0/1	0/0	0/0	0/0	0/0	0/0	200mM-103
Cs10.Chr02	60225665	G	A	Downstream_variant	0/0	0/0	0/0	0/0	0/0	0/0	0/1	0/0	250mM-247
Cs10.Chr02	60242183	G	A	Intergenic	0/0	0/0	0/0	0/0	0/0	0/0	0/1	0/0	250mM-247
Cs10.Chr02	60275358	G	A	Intergenic	0/0	0/0	0/0	0/0	0/0	0/0	0/1	0/0	250mM-247
Cs10.Chr02	60855091	G	A	Upstream_variant	0/0	0/0	0/1	0/0	0/0	0/0	0/0	0/0	200mM-103
Cs10.Chr02	60917442	C	T	Intergenic	0/0	0/0	0/0	0/0	0/1	0/0	0/0	0/0	200mM-227
Cs10.Chr02	60918366	G	A	Intergenic	0/0	0/0	0/0	0/0	0/0	0/0	0/1	0/0	250mM-247
Cs10.Chr02	60949029	C	T	Downstream_variant	0/0	0/0	0/0	0/0	0/1	0/0	0/0	0/0	200mM-227
Cs10.Chr02	61203680	C	T	Intergenic	0/0	0/0	0/0	0/0	0/1	0/0	0/0	0/0	200mM-227
Cs10.Chr02	61263060	G	A	Intergenic	0/0	0/0	0/1	0/0	0/0	0/0	0/0	0/0	200mM-103
Cs10.Chr02	61384346	C	T	Intergenic	0/0	0/0	0/0	0/0	0/0	0/1	0/0	0/0	250mM-231
Cs10.Chr02	61455009	G	A	Intergenic	0/0	0/0	0/1	0/0	0/0	0/0	0/0	0/0	200mM-103
Cs10.Chr02	61467584	G	A	Upstream_variant	0/0	0/0	0/0	0/0	0/0	0/0	0/1	0/0	250mM-247
Cs10.Chr02	61510928	G	A	Intergenic	0/0	0/0	0/0	0/0	0/0	0/0	0/1	0/0	250mM-247
Cs10.Chr02	61585027	G	A	Intergenic	0/0	0/0	0/1	0/0	0/0	0/0	0/0	0/0	200mM-103
Cs10.Chr02	61625154	G	A	Intergenic	0/0	0/0	0/1	0/0	0/0	0/0	0/0	0/0	200mM-103
Cs10.Chr02	61789876	C	T	Intergenic	0/0	0/0	0/1	0/0	0/0	0/0	0/0	0/0	200mM-103
Cs10.Chr02	61875791	G	A	Intergenic	0/0	0/0	0/0	0/0	0/1	0/0	0/0	0/0	200mM-227
Cs10.Chr02	62013737	C	T	Intergenic	0/0	0/0	0/1	0/0	0/0	0/0	0/0	0/0	200mM-103
Cs10.Chr02	62133047	C	T	Intergenic	0/0	0/0	0/1	0/0	0/0	0/0	0/0	0/0	200mM-103
Cs10.Chr02	62280960	C	T	Intergenic	0/0	0/0	0/1	0/0	0/0	0/0	0/0	0/0	200mM-103
Cs10.Chr02	62336580	C	T	Intergenic	0/0	0/0	0/1	0/0	0/0	0/0	0/0	0/0	200mM-103
Cs10.Chr02	62350398	C	T	Intergenic	0/0	0/0	0/1	0/0	0/0	0/0	0/0	0/0	200mM-103
Cs10.Chr02	62360848	G	A	Intergenic	0/0	0/0	0/0	0/0	0/0	0/0	0/0	0/1	250mM-57
Cs10.Chr02	62399034	C	T	Intergenic	0/0	0/0	0/1	0/0	0/0	0/0	0/0	0/0	200mM-103
Cs10.Chr02	62459271	G	A	Upstream_variant	0/0	0/0	0/0	0/0	0/1	0/0	0/0	0/0	200mM-227
Cs10.Chr02	62499038	G	A	Intergenic	0/0	0/0	0/0	0/0	0/0	0/0	0/0	0/1	250mM-57
Cs10.Chr02	62531249	C	T	Intergenic	0/0	0/0	0/0	0/0	0/0	0/0	0/1	0/0	250mM-247
Cs10.Chr02	62597439	G	A	Intergenic	0/0	0/0	0/0	0/0	0/1	0/0	0/0	0/0	200mM-227
Cs10.Chr02	62670212	C	T	Downstream_variant	0/0	0/0	0/1	0/0	0/0	0/0	0/0	0/0	200mM-103
Cs10.Chr02	62711719	G	A	Intergenic	0/0	0/0	0/0	0/0	0/1	0/0	0/0	0/0	200mM-227
Cs10.Chr02	62952607	C	T	Intergenic	0/0	0/0	0/1	0/0	0/0	0/0	0/0	0/0	200mM-103
Cs10.Chr02	63084109	G	A	Upstream_variant	0/0	0/0	0/0	0/0	0/1	0/0	0/0	0/0	200mM-227
Cs10.Chr02	63164065	G	A	Intergenic	0/0	0/0	0/0	0/0	0/1	0/0	0/0	0/0	200mM-227
Cs10.Chr02	63222261	C	T	Intergenic	0/0	0/0	0/1	0/0	0/0	0/0	0/0	0/0	200mM-103
Cs10.Chr02	63314627	G	A	Intergenic	0/0	0/0	0/0	0/0	0/1	0/0	0/0	0/0	200mM-227
Cs10.Chr02	63367022	G	A	Intergenic	0/0	0/0	0/0	0/0	0/1	0/0	0/0	0/0	200mM-227
Cs10.Chr02	63370789	C	T	Intergenic	0/0	0/0	0/0	0/0	0/0	0/0	0/1	0/0	250mM-247
Cs10.Chr02	63382075	G	A	Intergenic	0/0	0/0	0/0	0/0	0/1	0/0	0/0	0/0	200mM-227
Cs10.Chr02	63453564	G	A	Intergenic	0/0	0/0	0/1	0/0	0/0	0/0	0/0	0/0	200mM-103
Cs10.Chr02	63499619	C	T	Intergenic	0/0	0/0	0/0	0/0	0/1	0/0	0/0	0/0	200mM-227
Cs10.Chr02	63556287	G	A	Intergenic	0/0	0/0	0/1	0/0	0/0	0/0	0/0	0/0	200mM-103
Cs10.Chr02	63618643	G	A	Intergenic	0/0	0/0	0/1	0/0	0/0	0/0	0/0	0/0	200mM-103
Cs10.Chr02	63642287	C	T	Intergenic	0/0	0/0	0/0	0/0	0/1	0/0	0/0	0/0	200mM-227
Cs10.Chr02	63706168	G	A	Intergenic	0/0	0/0	0/1	0/0	0/0	0/0	0/0	0/0	200mM-103
Cs10.Chr02	63804219	G	A	Intergenic	0/0	0/0	0/1	0/0	0/0	0/0	0/0	0/0	200mM-103
Cs10.Chr02	63804469	G	A	Intergenic	0/0	0/0	0/1	0/0	0/0	0/0	0/0	0/0	200mM-103
Cs10.Chr02	63920716	C	T	Intergenic	0/0	0/0	0/0	0/0	0/1	0/0	0/0	0/0	200mM-227
Cs10.Chr02	63939309	G	A	Intergenic	0/0	0/0	0/0	0/0	0/0	0/0	0/1	0/0	250mM-247
Cs10.Chr02	64040982	G	A	Intergenic	0/0	0/0	0/0	0/0	0/0	0/0	0/1	0/0	250mM-247
Cs10.Chr02	64048189	C	T	Intergenic	0/0	0/0	0/0	0/0	0/1	0/0	0/0	0/0	200mM-227
Cs10.Chr02	64202870	C	T	Intergenic	0/0	0/0	0/0	0/0	0/1	0/0	0/0	0/0	200mM-227
Cs10.Chr02	64264890	C	T	Downstream_variant	0/0	0/0	0/0	0/0	0/1	0/0	0/0	0/0	200mM-227
Cs10.Chr02	64296436	G	A	Intergenic	0/0	0/0	0/1	0/0	0/0	0/0	0/0	0/0	200mM-103
Cs10.Chr02	64442195	G	A	Intergenic	0/0	0/0	0/1	0/0	0/0	0/0	0/0	0/0	200mM-103
Cs10.Chr02	64563949	G	A	Intergenic	0/0	0/0	0/0	0/0	0/0	0/0	0/1	0/0	250mM-247
Cs10.Chr02	64783204	C	T	Intergenic	0/0	0/0	0/0	0/0	0/1	0/0	0/0	0/0	200mM-227
Cs10.Chr02	64808849	G	A	Missense	0/0	0/0	0/0	0/0	0/0	0/0	0/1	0/0	250mM-247
Cs10.Chr02	64828431	G	A	Downstream_variant	0/0	0/0	0/1	0/0	0/0	0/0	0/0	0/0	200mM-103
Cs10.Chr02	64829440	G	A	Intergenic	0/0	0/0	0/1	0/0	0/0	0/0	0/0	0/0	200mM-103
Cs10.Chr02	64861943	G	A	Intergenic	0/0	0/0	0/1	0/0	0/0	0/0	0/0	0/0	200mM-103
Cs10.Chr02	64888107	C	T	Intergenic	0/0	0/0	0/0	0/0	0/1	0/0	0/0	0/0	200mM-227
Cs10.Chr02	64896797	G	A	Intergenic	0/0	0/0	0/1	0/0	0/0	0/0	0/0	0/0	200mM-103
Cs10.Chr02	64902359	G	A	Intergenic	0/0	0/0	0/1	0/0	0/0	0/0	0/0	0/0	200mM-103
Cs10.Chr02	64926730	G	A	Intergenic	0/0	0/0	0/0	0/0	0/0	0/0	0/1	0/0	250mM-247
Cs10.Chr02	64940550	G	A	Intergenic	0/0	0/0	0/0	0/0	0/0	0/0	0/1	0/0	250mM-247
Cs10.Chr02	65096830	C	T	Intergenic	0/0	0/0	0/0	0/0	0/1	0/0	0/0	0/0	200mM-227
Cs10.Chr02	65232142	G	A	Intergenic	0/0	0/0	0/1	0/0	0/0	0/0	0/0	0/0	200mM-103
Cs10.Chr02	65283780	G	A	Intergenic	0/0	0/0	0/1	0/0	0/0	0/0	0/0	0/0	200mM-103
Cs10.Chr02	65452531	G	A	Intergenic	0/0	0/0	0/1	0/0	0/0	0/0	0/0	0/0	200mM-103
Cs10.Chr02	65456639	G	A	Intergenic	0/0	0/0	0/0	0/0	0/0	0/0	0/1	0/0	250mM-247
Cs10.Chr02	65703636	G	A	Intergenic	0/0	0/0	0/0	0/0	0/0	0/1	0/0	0/0	250mM-231
Cs10.Chr02	65825418	G	A	Intergenic	0/0	0/0	0/1	0/0	0/0	0/0	0/0	0/0	200mM-103
Cs10.Chr02	65993826	G	A	Upstream_variant	0/0	0/0	0/0	0/0	0/0	0/0	0/1	0/0	250mM-247
Cs10.Chr02	66301218	C	T	Intronic	0/0	0/0	0/1	0/0	0/0	0/0	0/0	0/0	200mM-103
Cs10.Chr02	66365499	C	T	Downstream_variant	0/0	0/0	0/1	0/0	0/0	0/0	0/0	0/0	200mM-103
Cs10.Chr02	66510778	C	T	Upstream_variant	0/0	0/0	0/1	0/0	0/0	0/0	0/0	0/0	200mM-103
Cs10.Chr02	66713210	C	T	Upstream_variant	0/0	0/0	0/0	0/0	0/0	0/0	0/1	0/0	250mM-247
Cs10.Chr02	66958686	G	A	Upstream_variant	0/0	0/0	0/0	0/0	0/1	0/0	0/0	0/0	200mM-227
Cs10.Chr02	66982406	C	T	Intergenic	0/0	0/0	0/1	0/0	0/0	0/0	0/0	0/0	200mM-103
Cs10.Chr02	66990556	C	T	Intergenic	0/0	0/0	0/0	0/0	0/0	0/0	0/1	0/0	250mM-247
Cs10.Chr02	67338726	C	T	Missense	0/0	0/0	0/0	0/0	0/1	0/0	0/0	0/0	200mM-227
Cs10.Chr02	67421061	G	A	Downstream_variant	0/0	0/0	0/0	0/0	0/0	0/0	0/1	0/0	250mM-247
Cs10.Chr02	67516172	C	T	Intergenic	0/0	0/0	0/0	0/0	0/1	0/0	0/0	0/0	200mM-227
Cs10.Chr02	67709814	G	A	Intergenic	0/0	0/0	0/1	0/0	0/0	0/0	0/0	0/0	200mM-103
Cs10.Chr02	67749453	G	A	Intergenic	0/0	0/0	0/1	0/0	0/0	0/0	0/0	0/0	200mM-103
Cs10.Chr02	67873787	G	A	Intergenic	0/0	0/0	0/1	0/0	0/0	0/0	0/0	0/0	200mM-103
Cs10.Chr02	67899776	G	A	Intronic	0/0	0/0	0/0	0/0	0/0	0/0	0/1	0/0	250mM-247
Cs10.Chr02	67900739	G	A	Intronic	0/0	0/0	0/1	0/0	0/0	0/0	0/0	0/0	200mM-103
Cs10.Chr02	67974203	G	A	Downstream_variant	0/0	0/0	0/1	0/0	0/0	0/0	0/0	0/0	200mM-103
Cs10.Chr02	68113257	G	A	Intergenic	0/0	0/0	0/1	0/0	0/0	0/0	0/0	0/0	200mM-103
Cs10.Chr02	68216293	G	A	Intergenic	0/0	0/0	0/0	0/0	0/0	0/0	0/1	0/0	250mM-247
Cs10.Chr02	68257469	G	A	Upstream_variant	0/0	0/0	0/1	0/0	0/0	0/0	0/0	0/0	200mM-103
Cs10.Chr02	68463235	T	C	Intergenic	1/1	0/0	0/1	1/1	1/1	1/1	1/1	1/1	200mM-103
Cs10.Chr02	68469651	G	A	Intergenic	1/1	0/0	0/1	1/1	1/1	1/1	1/1	1/1	200mM-103
Cs10.Chr02	68479691	A	G	Upstream_variant	1/1	0/0	0/1	1/1	1/1	1/1	1/1	1/1	200mM-103
Cs10.Chr02	68479714	A	G	Upstream_variant	1/1	0/0	0/1	1/1	1/1	1/1	1/1	1/1	200mM-103
Cs10.Chr02	68479828	T	C	Upstream_variant	1/1	0/0	0/1	1/1	1/1	1/1	1/1	1/1	200mM-103
Cs10.Chr02	68479889	T	C	Upstream_variant	1/1	0/0	0/1	1/1	1/1	1/1	1/1	1/1	200mM-103
Cs10.Chr02	68479947	C	T	Upstream_variant	1/1	0/0	0/1	1/1	1/1	1/1	1/1	1/1	200mM-103
Cs10.Chr02	68480024	T	C	Upstream_variant	1/1	0/0	0/1	1/1	1/1	1/1	1/1	1/1	200mM-103
Cs10.Chr02	68480109	G	A	Upstream_variant	1/1	0/0	0/1	1/1	1/1	1/1	1/1	1/1	200mM-103
Cs10.Chr02	68480179	C	T	Upstream_variant	1/1	0/0	0/1	1/1	1/1	1/1	1/1	1/1	200mM-103
Cs10.Chr02	68480203	T	C	Upstream_variant	1/1	0/0	0/1	1/1	1/1	1/1	1/1	1/1	200mM-103
Cs10.Chr02	68480232	A	G	Upstream_variant	1/1	0/0	0/1	1/1	1/1	1/1	1/1	1/1	200mM-103
Cs10.Chr02	68480314	A	G	Upstream_variant	1/1	0/0	0/1	1/1	1/1	1/1	1/1	1/1	200mM-103
Cs10.Chr02	68480366	C	T	Upstream_variant	1/1	0/0	0/1	1/1	1/1	1/1	1/1	1/1	200mM-103
Cs10.Chr02	68480735	G	A	Upstream_variant	1/1	0/0	0/1	1/1	1/1	1/1	1/1	1/1	200mM-103
Cs10.Chr02	68480794	A	G	Upstream_variant	1/1	0/0	0/1	1/1	1/1	1/1	1/1	1/1	200mM-103
Cs10.Chr02	68480801	T	C	Upstream_variant	1/1	0/0	0/1	1/1	1/1	1/1	1/1	1/1	200mM-103
Cs10.Chr02	68480826	T	C	Upstream_variant	1/1	0/0	0/1	1/1	1/1	1/1	1/1	1/1	200mM-103
Cs10.Chr02	68480837	T	C	Upstream_variant	1/1	0/0	0/1	1/1	1/1	1/1	1/1	1/1	200mM-103
Cs10.Chr02	68480841	C	T	Upstream_variant	1/1	0/0	0/1	1/1	1/1	1/1	1/1	1/1	200mM-103
Cs10.Chr02	68480843	G	A	Upstream_variant	1/1	0/0	0/1	1/1	1/1	1/1	1/1	1/1	200mM-103
Cs10.Chr02	68480845	G	A	Upstream_variant	1/1	0/0	0/1	1/1	1/1	1/1	1/1	1/1	200mM-103
Cs10.Chr02	68481084	T	C	Upstream_variant	1/1	0/0	0/1	1/1	1/1	1/1	1/1	1/1	200mM-103
Cs10.Chr02	68482955	A	G	Upstream_variant	1/1	0/0	0/1	1/1	1/1	1/1	1/1	1/1	200mM-103
Cs10.Chr02	68483013	T	C	Upstream_variant	1/1	0/0	0/1	1/1	1/1	1/1	1/1	1/1	200mM-103
Cs10.Chr02	68483050	C	T	Upstream_variant	1/1	0/0	0/1	1/1	1/1	1/1	1/1	1/1	200mM-103
Cs10.Chr02	68483407	C	T	Upstream_variant	1/1	0/0	0/1	1/1	1/1	1/1	1/1	1/1	200mM-103
Cs10.Chr02	68483473	A	G	Upstream_variant	1/1	0/0	0/1	1/1	1/1	1/1	1/1	1/1	200mM-103
Cs10.Chr02	68483483	T	C	Upstream_variant	1/1	0/0	0/1	1/1	1/1	1/1	1/1	1/1	200mM-103
Cs10.Chr02	68483493	T	C	Upstream_variant	1/1	0/0	0/1	1/1	1/1	1/1	1/1	1/1	200mM-103
Cs10.Chr02	68483545	G	A	Upstream_variant	1/1	0/0	0/1	1/1	1/1	1/1	1/1	1/1	200mM-103
Cs10.Chr02	68483570	T	C	Upstream_variant	0/0	1/1	0/1	0/0	0/0	0/0	0/0	0/0	200mM-103
Cs10.Chr02	68483978	C	T	Upstream_variant	1/1	0/0	0/1	1/1	1/1	1/1	1/1	1/1	200mM-103
Cs10.Chr02	68483992	A	G	Upstream_variant	1/1	0/0	0/1	1/1	1/1	1/1	1/1	1/1	200mM-103
Cs10.Chr02	68483994	C	T	Upstream_variant	1/1	0/0	0/1	1/1	1/1	1/1	1/1	1/1	200mM-103
Cs10.Chr02	68484037	C	T	Upstream_variant	1/1	0/0	0/1	1/1	1/1	1/1	1/1	1/1	200mM-103
Cs10.Chr02	68484084	A	G	Upstream_variant	1/1	0/0	0/1	1/1	1/1	1/1	1/1	1/1	200mM-103
Cs10.Chr02	68484294	A	G	Upstream_variant	1/1	0/0	0/1	1/1	1/1	1/1	1/1	1/1	200mM-103
Cs10.Chr02	68484309	T	C	Upstream_variant	1/1	0/0	0/1	1/1	1/1	1/1	1/1	1/1	200mM-103
Cs10.Chr02	68484384	A	G	Upstream_variant	1/1	0/0	0/1	1/1	1/1	1/1	1/1	1/1	200mM-103
Cs10.Chr02	68484390	C	T	Upstream_variant	1/1	0/0	0/1	1/1	1/1	1/1	1/1	1/1	200mM-103
Cs10.Chr02	68484525	A	G	Upstream_variant	1/1	0/0	0/1	1/1	1/1	1/1	1/1	1/1	200mM-103
Cs10.Chr02	68484627	A	G	Upstream_variant	1/1	0/0	0/1	1/1	1/1	1/1	1/1	1/1	200mM-103
Cs10.Chr02	68484644	C	T	Upstream_variant	1/1	0/0	0/1	1/1	1/1	1/1	1/1	1/1	200mM-103
Cs10.Chr02	68484899	A	G	Upstream_variant	1/1	0/0	0/1	1/1	1/1	1/1	1/1	1/1	200mM-103
Cs10.Chr02	68486072	A	G	Upstream_variant	1/1	0/0	0/1	1/1	1/1	1/1	1/1	1/1	200mM-103
Cs10.Chr02	68519272	T	C	Upstream_variant	1/1	0/0	0/1	1/1	1/1	1/1	1/1	1/1	200mM-103
Cs10.Chr02	68519275	C	T	Upstream_variant	0/0	0/0	0/0	0/1	0/0	0/0	0/0	0/0	200mM-219
Cs10.Chr02	68519294	C	T	Upstream_variant	1/1	0/0	0/1	1/1	1/1	1/1	1/1	1/1	200mM-103
Cs10.Chr02	68519337	C	T	Upstream_variant	0/0	1/1	0/1	0/0	0/0	0/0	0/0	0/0	200mM-103
Cs10.Chr02	68552438	G	A	Intergenic	0/0	0/0	0/1	0/0	0/0	0/0	0/0	0/0	200mM-103
Cs10.Chr02	68555005	C	T	Intergenic	0/0	1/1	0/1	0/0	0/0	0/0	0/0	0/0	200mM-103
Cs10.Chr02	68599400	C	T	Upstream_variant	0/0	0/0	0/0	0/0	0/0	0/0	0/0	0/1	250mM-57
Cs10.Chr02	68604773	C	T	Missense	0/0	0/0	0/0	0/0	0/0	0/0	0/1	0/0	250mM-247
Cs10.Chr02	68636089	G	A	Downstream_variant	0/0	0/0	0/1	0/0	0/0	0/0	0/0	0/0	200mM-103
Cs10.Chr02	68636976	C	T	Downstream_variant	0/0	0/0	0/1	0/0	0/0	0/0	0/0	0/0	200mM-103
Cs10.Chr02	68640463	C	T	Intergenic	0/0	0/0	0/0	0/0	0/0	0/0	0/1	0/0	250mM-247
Cs10.Chr02	68783172	G	A	Intergenic	0/0	0/0	0/0	0/0	0/1	0/0	0/0	0/0	200mM-227
Cs10.Chr02	68783564	G	A	Intergenic	0/0	0/0	0/0	0/0	0/1	0/0	0/0	0/0	200mM-227
Cs10.Chr02	69159911	G	A	Intergenic	0/0	0/0	0/1	0/0	0/0	0/0	0/0	0/0	200mM-103
Cs10.Chr02	69322811	G	A	Intergenic	0/0	0/0	0/1	0/0	0/0	0/0	0/0	0/0	200mM-103
Cs10.Chr02	69352679	G	A	Upstream_variant	0/0	0/0	0/1	0/0	0/0	0/0	0/0	0/0	200mM-103
Cs10.Chr02	69476687	C	T	Missense	0/0	0/0	0/0	0/0	0/0	0/0	0/0	0/1	250mM-57
Cs10.Chr02	69745859	G	A	Intergenic	0/0	0/0	0/0	0/0	0/0	0/0	0/1	0/0	250mM-247
Cs10.Chr02	69803596	C	T	Upstream_variant	0/0	0/0	0/0	0/0	0/0	0/1	0/0	0/0	250mM-231
Cs10.Chr02	69807472	C	T	Upstream_variant	0/0	0/0	0/0	0/0	0/1	0/0	0/0	0/0	200mM-227
Cs10.Chr02	69890675	G	A	Upstream_variant	0/0	0/0	0/0	0/0	0/0	0/0	0/1	0/0	250mM-247
Cs10.Chr02	69953518	G	A	Intergenic	0/0	0/0	0/0	0/0	0/0	0/0	0/1	0/0	250mM-247
Cs10.Chr02	69971475	C	T	Intergenic	0/0	0/0	0/0	0/0	0/1	0/0	0/0	0/0	200mM-227
Cs10.Chr02	70125787	G	A	Upstream_variant	0/0	0/0	0/0	0/0	0/0	0/0	0/1	0/0	250mM-247
Cs10.Chr02	70807849	G	A	Intergenic	0/0	0/0	0/1	0/0	0/0	0/0	0/0	0/0	200mM-103
Cs10.Chr02	70906188	C	T	Intergenic	0/0	0/0	0/0	0/0	0/0	0/0	0/1	0/0	250mM-247
Cs10.Chr02	71010429	G	A	Intergenic	0/0	0/0	0/0	0/0	0/0	0/0	0/0	0/1	250mM-57
Cs10.Chr02	71097997	G	A	Intergenic	0/0	0/0	0/0	0/0	0/0	0/0	0/1	0/0	250mM-247
Cs10.Chr02	71206459	A	G	Intergenic	0/0	1/1	0/1	0/0	0/0	0/0	0/0	0/0	200mM-103
Cs10.Chr02	71206548	C	T	Intergenic	0/0	1/1	0/1	0/0	0/0	0/0	0/0	0/0	200mM-103
[truncated: 21,696 more rows]

## Sheet: Table S4
Supplementary Table S4. Functional insights of the genes selected for the detection of mutations, primer sequences and PCR conditions.
Gene	Loci cs10	Functional annotation	Chromosome	Trait	Primer Sequences 5′–3′	Ta (ºC)b	Cyclesc	Amplified region	Size	Functional insights
FT	LOC115700781	Florigen locus, PEBP family	8	Florigen locus, PEBP family	F1-TGGCAAAGGTAGCTTATTCTGA	58	28	Exon 3-4	452	QTL co-localization (Dowling et al., 2024)
					R1-GGTTGGTGATTGATATTCCAGGA
Mlo1	LOC115705883	Mildew resistance locus 1	1	Powdery mildew response	F1-TGGGGTGAGTTGTATGAGATTGAGA	55	25(30)	Exon 14-15	557	Orthology with clade V genes from dicots and expression under powdery mildew infection (Pepin et al., 2021), located within QTL region (Stack et al., 2023)
					R1-AGATGGTGTCCCTTCAGGCT
					F3-ACATTTGGAGCCAATCACCAA	55	28	Exon 6-8	462
					R2-GCTGATTTCAAAGGCAGAAAACACT
BKR	LOC115714062	3-oxoacyl-[acyl-carrier-protein] reductase 4	4	Fatty acid metabolism	F2-GCCCAGCAACTTCTTCTGGTTG	55	25(35)	Exon 8-10	565	QTL co-localization (Welling et al., 2020)
					R2-TTGGGCATTATTTTCTCACAGGC
					F1-ACCAGCTTTTCCCAAAGCCAA	55	25(27)	Exon 1-2	561
					R1-TCCTTTGGGTTCCGTCGTCA
AP2	LOC115708151	Floral homeotic protein Apetala 2	1	Flowering time	F2-CCGGCTTTTCTTTATCTGTTGTT	55	28(30)	Exon 1	530	QTL co-localization (Toth at al., 2022)
					R1-ACGGTGCCGATTCAACCTAC
GAI	LOC115711473	GRAS-type transcription factor	3	Sex determination	F2-ACCCTTGGTCTAGCACATGG	55	27(27)	Exon 1 end	597	QTL co-localization (Petit at al., 2020)
					R2-CATTCTTCTTCTCCACTGGTC
					F1-GTCAAGCAATAAGGTCCCTCAG	55	27	Exon 1 start	530
					R1-TCAGCAGCTTCCATGATTGCA
TCP4_1	LOC115697611	Class II TEOSINTE BRANCHED 1/CYCLOIDEA/PCF TF	7	Trichome formation	F2-TGAACTCGATGAGCTTCCCG	55	27(27)	Single exon	557	Transcriptional activation of factors that reduce trichome density in Arabidopsis (Vijaya et al., 2019)
					R2-GTTGTGGATTCACCACAGGGA
TCP4_2	LOC115700694		8		F2-TGAGAAAAGAAAGCTAGGGAGTG	55	27	Exon 2	583
					R2-GTCTTGGACGTCGTAGAATTG
MYB106	LOC115701410	MIXTA-like MYB gene NOECK (NOK) TF	8		F2-CAAGCTTCGTACCACTACCAAC	55(59)	28(28)	Exon 3	537	Involved in trichome maturation and branching in Arabidopsis (Jakoby et al., 2008)
					R2-CCACCGCCACCGGAACAGC
AGL6	LOC115704294	Agamous-like MADS-box protein	1	Flowering time, sex determination	F1-GACGCAGAAGGACAAAACCTGA	55	28	Exon 8-9	529	QTL co-localization (Petit at al., 2020)
					R1-GAAAGGGCTAATAACTCCTGCC
CBDAS	LOC115697762	Cannabidiolic acid synthase	7	Cannabinoid biosynthesis	F2-GCAGAACGGTGCTTTCAAGA	55	27	Single exon	704	CBD acid biosynthesis gene (Onofri et al., 2015; Laverty et al., 2019)
					R2-TCATTCTCCATTAAAATAAGAAAGACA
Pt4	LOC115713185	Aromatic prenyltransferase	X		F1-CACTATACCATTTCCCTCTATTC	55	27(35)	Exon 6-7	604	QTL co-localization (Laverty et al., 2019), in-vitro evidence suggesting CBGA production in-vivo (Luo et a., 2019; Innes and Vergara, 2023)
					R1-ATAACTTAAGTATTACTGCCGTC
OLS1-1	LOC115699293	Olivetol synthase	8		F1-TCACTAGCGCATCAACCACTGA	55	27(28)	Exon 2 end	538	QTL co-localization (Woods et al., 2021), duplication description and phylogenetic analysis (Innes and Vergara, 2023)
					R1-TCCCACCTGGGTGTGTAATCC
OLS1-1					F2-TGACTACTACTTTCGGGTCACC	55	27(28)	Exon 1-2	538
					R2-CATCACACGCTTCACTGAGGG
OLS1-2	LOC115700696		8		F2-TGACTACTACTTTCGGGTCACC	55	27(28)	Exon 1-2	529
					R2-CATCACACGCTTCACTGAGGG
					aGAACTCGTGCGCCTTTGTTA
aInternal primer for Sanger sequencing of 200mM_114 family.
bTemperature in parenthesis was modified for amplification of 20 ng/µl dilutions for Sanger sequencing.
cCycles in parenthesis were used for the amplification of 20 ng/µl dilutions for Sanger sequencing.

## Sheet: Table S5
Supplementary Table S5. Mean sequencing and allele coverage of amplicons sequenced in 24 DNA pools and mapped to the cs10 or Finola genomes.
Amplicon name	Mapped genome
	cs10			Finola
	Mean read coverage	SD	Allele coverage per M2 family	Mean read coverage	SD	Allele coverage per M2 family
Mlo1_F1R1	10,612.6	3,564.1	10.4	4,899.7	1,540.0	4.8
Mlo1_F3R2	not mapped			13,180.0	3,853.7	12.9
AGL6_F1R1	50,022.4	12,437.9	48.9	6,749.0	2,071.9	6.6
AP2_F2R1	175.0	85.7	0.2	12,608.0	6,198.9	12.3
GAI_F1R1	1.1	0.2	0.0	1.0	0.0	0.0
GAI_F2R2	7,520.6	4,541.3	7.3	1,106.8	636.2	1.1
BKR_F1R1	7,787.6	8,072.9	7.6	not mapped
BKR­_F2R2	6,373.0	2,584.1	6.2	2,234.4	775.2	2.2
CBDAS_F2R2	3,009.2	1,291.0	2.9	2,744.5	1,211.4	2.7
TCP4-1_F2R2	7,118.0	3,037.2	7.0	4,296.8	2,110.7	4.2
TCP4-2_F2R2	548.4	266.5	0.5	34,551.8	15,976.9	33.7
MYB106_F2R2	9,828.3	2,794.9	9.6	75.1	23.8	0.1
OLS1-1_F1R1	2,746.3	1,350.7	2.7	525.5	221.7	0.5
OLS1-1_F2R2	1,505.4	453.3	1.5	7,700.0	4,798.9	7.5
OLS1-2_F1R1	3,419.4	1,655.9	3.3	5,226.8	2,077.6	5.1
FT	42,646.6	20,431.7	41.6	not mapped
PT4_F1R1	5,082.2	1,800.5	5.0	16,069.4	5,764.8	15.7

## Sheet: Table S6
Supplementary Table S6. List of EMS-derived mutations detected in pools and families with the predicted effect on protein function in cs10 and Finola (FN). Pools with frequency below 0.0025 are in red letters and highlighted in pink
Amplicon	Genome	Chr	Mutationa	Gene	C pools		D pools		Rpool		M2 Family	Sanger	Predicted effecte	Prediction scores
				position	Pools	Frequency	Pools	Frequency	Pools	Frequency		confirmation		for SAASsf
Mlo1_F1R1	cs10	1	C21635893Tc	6894	C3	0.0022	D7	0.0025	R8	0.0056	250mM_274	yes	intron mutation
GAI_F2R2	cs10	3	C8236474Td	3145	C3	0.0038	D1	0.0083	R8	0.0102	200mM_149	not observed
GAI_F2R2	cs10	3	A8236776Cc	3447	C6	0.0058	D6	0.0063	R6	0.0057	250mM_190	not observed
GAI_F2R2	Finola	4	G86563090Ad	5247	C4	0.0145	D3	0.0286	R1	0.0108	200mM_252	unclear
BKR_F1R1	cs10	4	A6590742Gd	2255	C1	0.0036	D7	0.0039	R5	0.0014	250mM_249	unclear
	cs10								R3	0.0011	150mM_7
AP2_F2R1	Finola	5	C22901765Td	4662	C8	0.0027	D8	0.0069	R7	0.0057	150mM_9	yes	synonymous mutation I
AP2_F2R1	Finola	5	C22901941Td	4838	C1	0.0028	D8	0.0043	R3	0.0029	200mM_120	yes	A139V neutral	0.023
AP2_F2R1	Finola	5	C22901909Tc	4806	C2	0.0070	D2	0.0022	R6	0.0111	200mM_336	yes	synonymous mutation A
TCP4-1_F2R2	Finola	6	C71788002Td	3838	C1	0.0074	D7	0.0055	R7	0.0090	250mM_240	yes	P163S neutral	0.008
BKR_F2R2	Finola	7	G8314043Ab	4044	C1	0.0353	D7	0.0094	R7	0.0221	250mM_240	yes	synonymous mutation L
TCP4-1_F2R2	cs10	7	C1473522Td	3172	C2	0.0031	D4	0.0069	R5	0.0016	200mM_99	yes	P163S neutral	0.032
OLS1-1_F2R2	cs10	8	C56878643Tc	2683	C7	0.0038	D6	0.0036	R6	0.0030	250mM_195	unclear
MYB106_F2R2	cs10	8	C62595816Td	3779	C7	0.0090	D1	0.0016	R2	0.0102	150 mM_29	yes	synonymous mutation T
MYB106_F2R2	cs10	8	C62595782Td	3745	C7	0.0035	D5	0.0011	R1	0.0039	250mM_75	no
	cs10						D2	0.0009			200mM_228	yes	A258V neutral	0.007
OLS1-1_F1R1	cs10	8	G56878565Ab	2761	C8	0.0153	D7	0.0203	R3	0.0108	250mM_201	yes	A167T functional	0.999
OLS1-1_F2R2	Finola	9	C2336377Tc	2397	C2	0.0026	D8	0.0035	R6	0.0021	200mM_240	not observed
OLS1-2_F1R1	Finola	9	G2353428Ab	2827	C6	0.0140	D1	0.0129	R5	0.0070	200mM_119	yes	synonymous mutation L
OLS1-2_F1R1	Finola	9	G2353576Ab	2975	C1	0.0061	D1	0.0022	R3	0.0050	200mM_114	yes	P131L functional	0.946
OLS1-1_F2R2	Finola	9	C2336629Tc	2649	C1	0.0053	D1	0.0032	R3	0.0105	200mM_114	yes	P131L functional	0.941
PT4_F1R1	Finola	X	G1155157Ab	9952	C6	0.0267	D2	0.0205	R6	0.0120	200mM_259	yes	intron mutation
aPosition of the mutation based on the reference genome sequence of Finola and cs10.
bMutations detected consistently in three dimensions using FreeBayes (FB).
cMutations detected in two dimensions with FB.
dMutations detected through visual assessment followed by the call of alternative allele frequencies in the observed mutant position.
eThe effect of single amino acid substitutions was predicted with the PPVED software (Guo et al., 2022) and the mutations were classified as neutral when an impact in the protein activity is not expected or functional when protein performance is predicted to be altered.
f Prediction scores (Ps) for the single amino acid substitutions (SAASs) obtained with the PPVED software (Guo et al., 2022). Neutral: Ps<0.5; functional: Ps≥0.5.

## Sheet: Table S7
Supplementary Table S7. Genomic locations and sequences of primers used for PACE marker development
Target gene	Loci CS10	PCR Primers	M3 family	Mutation	Genomic source	PACE Primers
CsOLS1-2	LOC115700696	F1R1	250 mM_119	2827 (G:A) - FN	FINOLA (>CM011613.1:2350602-2356239)	A1(A)=GAAGGTGACCAAGTTCATGCTGAATAACAAAGGCGCACGAGTTCTT
						A2(G)=GAAGGTCGGAGTCAACGGATTAATAACAAAGGCGCACGAGTTCTC
						C1=GGCCCACGAAACAAGCAAGCCAT
CsTCP4-1	LOC115697611	F2R2	200 mM_99	3172 (C:T) - CS10	CS10 (>ref|NC_044378.1|:c1476693-1470630)	A1(C)=GAAGGTGACCAAGTTCATGCTGCAATTGAATCAGAATCCAAAGACGG
						A2(T)=GAAGGTCGGAGTCAACGGATTAGCAATTGAATCAGAATCCAAAGACGA
						C1=GCGGCTGCTGATATGGTTGAAGTT
CsMYB106	LOC115701410	F2R2	150 mM_29	3779 (C:T) - CS10	Cs10 (>ref|NC_044379.1|:62592038-62598171)	A1(C)=GAAGGTGACCAAGTTCATGCTGCCGGAGATACTACTACC
						A2(T)=GAAGGTCGGAGTCAACGGATTGGCTGCCGGAGATACTACTACT
						C1=CCAAATATTCTTCTTTAAAGATCTCACCAT
